# Supplementary material for: A comprehensive analysis of the WRKY family in soybean and functional analysis of GmWRKY164-GmGSL7c in resistance to soybean mosaic virus
Source: BMC Genomics. 2024 Jun 19;25:620. doi: 10.1186/s12864-024-10523-8 (PMC11188170; doi:10.1186/s12864-024-10523-8)
Supplement: Supplementary file 2 — Additional file 2: Table S1. Primers used in this study. Table S2. The WRKY genes in soybean. Table S3. The number of WRKY genes in each subgroup in the eight plant species. Table S4. The 220 WGD gene pairs of GmWRKY genes in soybean. Table S5. Synteny analysis of WRKY genes between soybean, and Arabidopsis and rice, respectively. Table S6. The differentially expressed genes with the similar expression trends with GmWRKY164. Table S7. Promoter analysis of GmGSL7c. [file 12864_2024_10523_MOESM2_ESM.xlsx]

## Sheet: Table S1
Table S1. Primers used in this study
Primer name	Sequenceinformation(5′-3′)	Gene Id	Size (bp)	Tm (℃)	GC%	Application
GmWRKY16-RTQ-F	GTCAGGGGGAACCAATCAACA	Glyma.02G285900	206	57	52	RT-qPCR
GmWRKY16-RTQ-R	GTCAAGAAGGCAAAACGAGGC			59	52
GmWRKY21-RTQ-F	CAACACCAGCACCAGCAATG	Glyma.03G042700	194	60.32	55
GmWRKY21-RTQ-R	GGAACAGGTCATTAGCCGCA			60.39	55
GmWRKY56-RTQ-F	GCTGCATCAGGAATAGGCCA	Glyma.06G125600	169	60.18	55
GmWRKY56-RTQ-R	AGGGAAACTCTAAGCCAACGG			60	52.38
GmWRKY126-RTQ-F	AAGCGGGTGAGTGCAGAAAA	Glyma.13G370100	189	60.47	50
GmWRKY126-RTQ-R	AGAGGTTCCGTTGACTCCCA	Glyma.13G370100		60.47	55
GmWRKY139-RTQ-F	AGCTCATGTGGGTGTTCTGG	Glyma.14G199800	165	60	55
GmWRKY139-RTQ-R	TCTGCTCCAAACCCAAGGTC			60	55
GmWRKY141-RTQ-F	AAGCGGGTGAGTGCAGAAAA	Glyma.15G003300	196	60.47	50
GmWRKY141-RTQ-R	CAGAGGTTCCGTTGACTCCC			60.04	60
GmWRKY149-RTQ-F	GCCAGAAACCCATCAAAGGC	Glyma.16G031900	161	59.75	55
GmWRKY149-RTQ-R	ATGAGTAGGAGCAGGGTGGT			59.96	55
GmWRKY153-RTQ-F	ACCAACACGCTCTTCCTCTT	Glyma.16G219800	161	59.24	50
GmWRKY153-RTQ-R	TGAGACACCTCCTCCCGTTC			60.9	60
GmWRKY164-RTQ-F	GATGCAACGTGAAAAAGAGAGT	Glyma.17G224800	105	56	41
GmWRKY164-RTQ-R	ATTCGACCTAGGAAGAACTTGG			57	45
GmWRKY165-RTQ-F	ACCACCACCAACAACAACCT	Glyma.17G239200	169	59.96	50
GmWRKY165-RTQ-R	AAGGAACCCCCTTGCATTGA			59.51	50
GmWRKY168-RTQ-F	TTGCATCCACCACATCAGCA	Glyma.18G092200	224	58	50
GmWRKY168-RTQ-R	GTTATCCTGTGGTGCCCCTT			59	55
GmWRKY188-RTQ-F	GGCATGGCGAAAATACGGAC	Glyma.20G163200	228	59.97	55
GmWRKY188-RTQ-R	GGATTGGTCGCCGGAATCTT			60.46	55
GmGSL7c-RTQ-F	GCAGGCTGTGAGCAGTATATG	Glyma.08G308200	168	57	52
GmGSL7c-RTQ-R	GCATTGGCTATCTTGGAGTCTA			56	45
CP-RTQ-F	GAGTGGGACAGGAGCAAAGAGCTTA	KP710869.1	500	61	52
CP-RTQ-R	TCAAGCAAGTGGTCCAAGCTAAGAA			60	44
GmEF1b-RTQ-F	CCACTGCTGAAGAAGATGATGATG	Glyma.02G276600	134	57	46
GmEF1b-RTQ-R	AAGGACAGAAGACTTGCCACTC			58	50
CP-F	ATGCTCAGACAAGTGAGCT	KP710869.1	1058	55	47	RT-PCR
CP-R	CTCCCTGCCATTCATAAAC			52	47
RT-GmEF1b-F	TTTTCACTCACTCACTCTGCACT	Glyma.02G276600	500	57	43
RT-GmEF1b-R	CATGTCGGTCTCATCATCCCA			57	52
ChIP-qPCR-P1-F	CTTGCTGGACATCAATCAAATAGC	Glyma.08G308200	69	56	42	ChIP-qPCR
ChIP-qPCR-P1-R	TTAATTGATGAATACTATTACATTGACCTTC			54	26
ChIP-qPCR-P2-F	GACGATTTCTTAATTCTTAC		47	45	30
ChIP-qPCR-P2-R	CTCGCAAGTCCTCAGCTTCC			59	60
GmWRKY164-VIGS-F	GGATCCACTTGGATGAGTGTGGTTGCC	Glyma.17G224800	223	59	52	VIGS
GmWRKY164-VIGS-R	CTCGAGTAGAGAGAGAGTTGCATTCAAA			53	36
Probe-F	TAGCCCAACTCATCAGAAGAAGGTCAATGTAATAGTA	Glyma.08G308200	37	62	38	EMAS
Probe-R	TACTATTACATTGACCTTCTTCTGATGAGTTGGGCTA			62	38

## Sheet: Table S2
Table S2. The WRKY genes in soybean
Gene Name	Chromosome	Gene ID	mRNA ID	WRKY domain	Zinc-finger type	Domain number	Group(Based on Arabidopsis)	Group(Based on soybean)	Exon number	Intron number	Duplication type	Motif number	Motif type
GmWRKY116	Chr12	Glyma.12G152600	KRH26104	WRKYGQK/WRKYGQK	CX4CX23HXH	2	I	I	5	4	Dispersed	4	1,2,3,
GmWRKY102	Chr09	Glyma.09G280200	KRH40824	WIKYGQK/WRKYGQK	CX4CX23HXH	2	I	I	6	5	WGD	7	1,2,3,4,10
GmWRKY11	Chr02	Glyma.02G112100	RCW19514	WRKYGQK/WRKYGQK	CX4CX23HXH	2	I	I	4	3	WGD	7	1,2,3,4,10
GmWRKY114	Chr11	Glyma.11G163300	KRH30155	WRKYGQK/WRKYGQK	CX4CX23HXH	2	I	I	5	4	WGD	7	1,2,3,4,10
GmWRKY127	Chr14	Glyma.14G006800	KRH14102	WRKYGQK/WRKYGQK	CX5CX23HXH	2	I	I	4	3	WGD	7	1,2,3,4,10
GmWRKY128	Chr14	Glyma.14G016200	KRH14276	WRKYGQK/WRKYGQK	CX5CX23HXH	2	I	I	6	5	WGD	6	1,2,3,4,10
GmWRKY140	Chr14	Glyma.14G200200	KRH17125	WRKYGQK/WRKYGQK	CX4CX23HXH	2	I	I	5	4	WGD	7	1,2,3,4,10
GmWRKY14	Chr02	Glyma.02G203800	KRH72303	WRKYGQK/WRKYGQK	CX4CX23HXH	2	I	I	6	5	WGD	4	1,2,3
GmWRKY15	Chr02	Glyma.02G232600	KRH72765	WRKYGQK/WRKYGQK	CX4CX23HXH	2	I	I	5	4	WGD	7	1,2,3,4,10
GmWRKY158	Chr17	Glyma.17G074000	RCW18912	WRKYGQK/WRKYGQK	CX4CX23HXH	2	I	I	5	4	WGD	3	1,2
GmWRKY166	Chr18	Glyma.18G056600	KRG98195	WRKYGQK/WRKYGQK	CX4CX23HXH	2	I	I	5	4	WGD	7	1,2,3,4,10
GmWRKY167	Chr18	Glyma.18G081200	KRG98563	WRKYGQK/WRKYGQK	CX4CX23HXH	2	I	I	6	5	WGD	7	1,2,3,4,10
GmWRKY171	Chr18	Glyma.18G208800	KRH00361	WRKYGQK/WRKYGQK	CX4CX23HXH	2	I	I	5	4	WGD	7	1,2,3,4,10
GmWRKY175	Chr18	Glyma.18G242000	KRH00919	WRKYGQK/WRKYGQK	CX4CX23HXH	2	I	I	5	4	WGD	7	1,2,3,4,10
GmWRKY177	Chr18	Glyma.18G263400	KRH01236	WRKYGQK/WRKYGQK	CX4CX23HXH	2	I	I	4	3	WGD	7	1,2,3,4,10
GmWRKY181	Chr19	Glyma.19G177400	KRG95903	WRKYGQK/WRKYGQK	CX4CX23HXH	2	I	I	5	4	WGD	7	1,2,3,4,10
GmWRKY18	Chr02	Glyma.02G297400	KRH73864	WRKYGQK/WRKYGQK	CX4CX23HXH	2	I	I	6	5	WGD	6	1,2,3,4,10
GmWRKY186	Chr20	Glyma.20G028000	KRG89512	WRKYGQK/WRKYGQK	CX4CX23HXH	2	I	I	4	3	WGD	6	1,2,3,4,10
GmWRKY19	Chr02	Glyma.02G306300	KRH74019	WRKYGQK/WRKYGQK	CX4CX23HXH	2	I	I	4	3	WGD	7	1,2,3,4,10
GmWRKY2	Chr01	Glyma.01G053800	KRH74950	WRKYGQK/WRKYGQK	CX5CX23HXH	2	I	I	4	3	WGD	7	1,2,3,4,10
GmWRKY21	Chr03	Glyma.03G042700	KRH65526	WRKYGEK/WRKYGQK	CX4CX23HXH	2	I	I	5	4	WGD	7	1,2,3,4,10
GmWRKY24	Chr03	Glyma.03G176600	KRH67619	WRKYGQK/WRKYGQK	CX4CX23HXH	2	I	I	5	4	WGD	7	1,2,3,4,10
GmWRKY33	Chr04	Glyma.04G115500	KRH62550	WRKYGQK/WRKYGQK	CX4CX23HXH	2	I	I	5	4	WGD	7	1,2,3,4,10
GmWRKY4	Chr01	Glyma.01G128100	KRH76057	WRKYGEK/WRKYGQK	CX4CX23HXH	2	I	I	5	4	WGD	7	1,2,3,4,10
GmWRKY64	Chr06	Glyma.06G219800	KRH54934	WRKYGQK/WRKYGQK	CX4CX23HXH	2	I	I	5	4	WGD	3	1,2
GmWRKY67	Chr06	Glyma.06G320700	KRH56379	WRKYGQK/WRKYGQK	CX4CX23HXH	2	I	I	5	4	WGD	7	1,2,3,4,10
GmWRKY73	Chr07	Glyma.07G227200	KRH50544	WRKYGQK/WRKYGQK	CX4CX23HXH	2	I	I	4	3	WGD	7	1,2,3,4,10
GmWRKY86	Chr08	Glyma.08G240800	KRH44949	WRKYGQK/WRKYGQK	CX4CX23HXH	2	I	I	4	3	WGD	7	1,2,3,4,10
GmWRKY88	Chr08	Glyma.08G325800	KRH46302	WRKYGQK/WRKYGQK	CX4CX23HXH	2	I	I	6	5	WGD	7	1,2,3,4,10
GmWRKY98	Chr09	Glyma.09G250500	KRH40304	WRKYGQK/WRKYGQK	CX4CX23HXH	2	I	I	5	4	WGD	6	1,2,4,10
GmWRKY106	Chr10	Glyma.10G113800	KRH33298	WRKYGKK		1	IIa	IIa	8	7	Dispersed	1	1
GmWRKY63	Chr06	Glyma.06G212900	KRH54838	WRKYGQK	CX4CX23HXH	1	IIa	IIa	3	2	Dispersed	2	2,5
GmWRKY72	Chr07	Glyma.07G161100	KRH49522	WRKYGQK		1	I	IIa	6	5	Dispersed	3	1,2,3,10
GmWRKY126	Chr13	Glyma.13G370100	KRH23643	WRKYGQK	CX5CX23HXH	1	IIa	IIa	5	4	WGD	5	1,2,4,5,6
GmWRKY133	Chr14	Glyma.14G102900	KRH15655	WRKYGQK	CX5CX23HXH	1	IIa	IIa	4	3	WGD	4	1,2,5,6
GmWRKY134	Chr14	Glyma.14G103100	KRH15674	WRKYGQK	CX5CX23HXH	1	IIa	IIa	4	3	WGD	5	1,2,4,5,6
GmWRKY141	Chr15	Glyma.15G003300	KRH09652	WRKYGQK	CX5CX23HXH	1	IIa	IIa	5	4	WGD	5	1,2,4,5,6
GmWRKY162	Chr17	Glyma.17G222300	KRH05350	WRKYGQK	CX5CX23HXH	1	IIa	IIa	4	3	WGD	4	1,2,4,5
GmWRKY163	Chr17	Glyma.17G222500	KRH05362	WRKYGQK	CX5CX23HXH	1	IIa	IIa	4	3	WGD	4	1,2,5,6
GmWRKY30	Chr04	Glyma.04G061300	KRH61668	WRKYGQK	CX5CX23HXH	1	IIa	IIa	4	3	WGD	2	2,6
GmWRKY31	Chr04	Glyma.04G061400	KRH61669	WRKYGQK	CX5CX23HXH	1	IIa	IIa	4	3	WGD	3	1,2,6
GmWRKY53	Chr06	Glyma.06G061900	KRH52329	WRKYGQK	CX5CX23HXH	1	IIa	IIa	4	3	WGD	4	1,2,5,6
GmWRKY68	Chr07	Glyma.07G023300	KRH47344	WRKYGQK	CX5CX23HXH	1	IIa	IIa	5	4	WGD	5	1,2,4,5,6
GmWRKY85	Chr08	Glyma.08G218600	KRH44560	WRKYGQK	CX5CX23HXH	1	IIa	IIa	5	4	WGD	5	1,2,4,5,6
GmWRKY105	Chr10	Glyma.10G111400	KRH33270	Lost	CX5CX23HXH		IIb	IIb	2	1	Dispersed	4	2,4,5,7
GmWRKY187	Chr20	Glyma.20G030500	KRG89544	WRKYGQK	CX4CX23HXH	1	IIb	IIb	2	1	Dispersed	4	1,2,4,7
GmWRKY94	Chr09	Glyma.09G127100	KRH38314	WRKYGQK		1	IIb	IIb	6	5	Dispersed	2	1,3
GmWRKY169	Chr18	Glyma.18G124700	KRG99150	WRKYGQK	CX4CX23HXH	1	IIb	IIb	4	3	Singleton	6	1,2,3,4,5,7
GmWRKY1	Chr01	Glyma.01G043300	KRH74791	WRKYGQK	CX5CX23HXH	1	IIb	IIb	4	3	WGD	6	1,2,3,4,5,7
GmWRKY10	Chr02	Glyma.02G020300	KRH69334	WRKYGQK	CX4CX23HXH	1	IIb	IIb	4	3	WGD	6	1,2,3,4,5,7
GmWRKY107	Chr10	Glyma.10G138300	KRH33654	WRKYGQK	CX4CX23HXH	1	IIb	IIb	7	6	WGD	7	1,2,3,4,5,6,7
GmWRKY115	Chr12	Glyma.12G097100	KRH25355	WRKYGQK	CX4CX23HXH	1	IIb	IIb	5	4	WGD	7	1,2,3,4,5,6,7
GmWRKY119	Chr13	Glyma.13G117600	KRH19450	WRKYGQK	CX4CX23HXH	1	IIb	IIb	7	6	WGD	7	1,2,3,4,5,6,7,
GmWRKY125	Chr13	Glyma.13G310100	KRH22585	WRKYGQK	CX4CX23HXH	1	IIb	IIb	5	4	WGD	7	1,2,3,4,5,6,7
GmWRKY142	Chr15	Glyma.15G110300	KRH11472	WRKYGQK	CX4CX23HXH	1	IIb	IIb	6	5	WGD	7	1,2,3,4,5,6,7
GmWRKY146	Chr15	Glyma.15G186300	KRH12664	WRKYGQK	CX4CX23HXH	1	IIb	IIb	6	5	WGD	7	1,2,3,4,5,6,7
GmWRKY154	Chr17	Glyma.17G011400	KRH02033	WRKYGQK	CX4CX23HXH	1	IIb	IIb	6	5	WGD	7	1,2,3,4,5,6,7
GmWRKY156	Chr17	Glyma.17G042300	KRH02502	WRKYGQK	CX4CX23HXH	1	IIb	IIb	7	6	WGD	7	1,2,3,4,5,6,7
GmWRKY159	Chr17	Glyma.17G097900	KRH03442	WRKYGQK	CX4CX23HXH	1	IIb	IIb	5	4	WGD	7	1,2,3,4,5,6,7
GmWRKY168	Chr18	Glyma.18G092200	KRG98705	WRKYGQK	CX4CX23HXH	1	IIb	IIb	6	5	WGD	7	1,2,3,4,5,6,7
GmWRKY17	Chr02	Glyma.02G293400	KRH73787	WRKYGQK	CX4CX23HXH	1	IIb	IIb	6	5	WGD	6	1,2,3,4,5,7
GmWRKY176	Chr18	Glyma.18G256500	KRH01137	WRKYGQK	CX4CX23HXH	1	IIb	IIb	4	3	WGD	6	1,2,3,4,5,6
GmWRKY179	Chr19	Glyma.19G020600	KRG93506	WRKYGQK	CX4CX23HXH	1	IIb	IIb	4	3	WGD	6	1,3,4,5,6,7
GmWRKY184	Chr19	Glyma.19G221700	KRG96610	WRKYGQK	CX4CX23HXH	1	IIb	IIb	7	6	WGD	7	1,2,3,4,5,6,7
GmWRKY27	Chr03	Glyma.03G224700	KRH68343	WRKYGQK	CX4CX23HXH	1	IIb	IIb	7	6	WGD	7	1,2,3,4,5,6,7
GmWRKY34	Chr04	Glyma.04G173500	KRH63398	WRKYGQK	CX4CX23HXH	1	IIb	IIb	5	4	WGD	7	1,2,3,4,5,6,7
GmWRKY40	Chr05	Glyma.05G029000	RCW19383	WRKYGQK	CX4CX23HXH	1	IIb	IIb	5	4	WGD	7	1,2,3,4,5,6,7
GmWRKY42	Chr05	Glyma.05G123000	KRH58361	WRKYGQK		1	IIb	IIb	6	5	WGD	5	1,2,3,5,6
GmWRKY62	Chr06	Glyma.06G190800	KRH54509	WRKYGQK	CX4CX23HXH	1	IIb	IIb	5	4	WGD	7	1,2,3,4,5,6,7
GmWRKY66	Chr06	Glyma.06G307700	KRH56160	WRKYGQK	CX4CX23HXH	1	IIb	IIb	5	4	WGD	7	1,2,3,4,5,6,7
GmWRKY75	Chr07	Glyma.07G262700	KRH51128	WRKYGQK	CX4CX23HXH	1	IIb	IIb	6	5	WGD	7	1,2,3,4,5,6,7
GmWRKY79	Chr08	Glyma.08G078100	KRH42243	WRKYGQK		1	IIb	IIb	4	3	WGD	2	1,3
GmWRKY8	Chr02	Glyma.02G007500	KRH69145	WRKYGQK	CX4CX23HXH	1	IIb	IIb	7	6	WGD	7	1,2,3,4,5,6,7
GmWRKY87	Chr08	Glyma.08G320200	KRH46231	WRKYGQK	CX4CX23HXH	1	IIb	IIb	6	5	WGD	8	1,2,3,4,5,6,7
GmWRKY89	Chr09	Glyma.09G005700	KRH36485	WRKYGQK	CX4CX23HXH	1	IIb	IIb	6	5	WGD	7	1,2,3,4,5,6,7
GmWRKY93	Chr09	Glyma.09G080000	KRH37650	WRKYGQK	CX4CX23HXH	1	IIb	IIb	6	5	WGD	7	1,2,3,4,5,6,7
GmWRKY96	Chr09	Glyma.09G240000	KRH40121	WRKYGQK	CX4CX23HXH	1	IIb	IIb	4	3	WGD	7	1,2,3,4,5,6,7
GmWRKY65	Chr06	Glyma.06G242200	KRH55277	WRKYGQK	CX4CX23HXH	1	I	IIc	4	3	Dispersed	3	1,2,4
GmWRKY109	Chr10	Glyma.10G171100	KRH34225	WRKYGLK	CX4CX23HXH	1	IIc	IIc	3	2	Tandem	2	1,2
GmWRKY110	Chr10	Glyma.10G171200	KRH34226	WRKYGQK	CX4CX23HXH	1	IIc	IIc	3	2	Tandem	4	1,2,3,4
GmWRKY139	Chr14	Glyma.14G199800	KRH17121	WRKYEDK	CX4CX22HXH	1	I	IIc	1	0	Tandem	2	1,2
GmWRKY103	Chr10	Glyma.10G011300	KRH31774	WRKYGQK	CX4CX23HXH	1	IIc	IIc	3	2	WGD	4	1,2,3,4
GmWRKY12	Chr02	Glyma.02G115200	KRH70870	WRKYGQK	CX4CX23HXH	1	IIc	IIc	3	2	WGD	3	1,2,3
GmWRKY129	Chr14	Glyma.14G028900	KRH14487	WRKYGQK	CX4CX23HXH	1	IIc	IIc	3	2	WGD	4	1,2,3,4
GmWRKY131	Chr14	Glyma.14G100100	KRH15622	WRKYGKK	CX4CX23HXH	1	IIc	IIc	2	1	WGD	2	1,2
GmWRKY144	Chr15	Glyma.15G139000	KRH11917	WRKYGQK	CX4CX23HXH	1	IIc	IIc	4	3	WGD	4	1,2,3,4
GmWRKY148	Chr16	Glyma.16G031400	KRH06568	WRKYGQK	CX4CX23HXH	1	IIc	IIc	2	1	WGD	4	1,2,3,4
GmWRKY150	Chr16	Glyma.16G054400	RCW18950	WRKYGQK	CX4CX23HXH	1	IIc	IIc	2	1	WGD	3	1,2,3
GmWRKY155	Chr17	Glyma.17G035400	KRH02380	WRKYGQK	CX4CX23HXH	1	IIc	IIc	3	2	WGD	4	1,2,3,4
GmWRKY16	Chr02	Glyma.02G285900	KRH73639	WRKYGQK	CX4CX23HXH	1	IIc	IIc	3	2	WGD	4	1,2,3,4
GmWRKY164	Chr17	Glyma.17G224800	KRH05393	WRKYGKK	CX4CX23HXH	1	IIc	IIc	3	2	WGD	3	1,2,3
GmWRKY170	Chr18	Glyma.18G183100	KRG99982	WRKYGQK	CX4CX23HXH	1	IIc	IIc	3	2	WGD	2	1,2
GmWRKY174	Chr18	Glyma.18G238600	KRH00862	WRKYGQK	CX4CX23HXH	1	IIc	IIc	2	1	WGD	4	1,2,3,4
GmWRKY180	Chr19	Glyma.19G094100	KRG94564	WRKYGQK	CX4CX23HXH	1	IIc	IIc	2	1	WGD	3	1,2,3
GmWRKY183	Chr19	Glyma.19G217800	KRG96545	WRKYGQK	CX4CX23HXH	1	IIc	IIc	3	2	WGD	4	1,2,3,4
GmWRKY22	Chr03	Glyma.03G109100	KRH66475	WRKYGQK	CX4CX23HXH	1	IIc	IIc	4	3	WGD	3	1,2,3
GmWRKY26	Chr03	Glyma.03G220800	KRH68280	WRKYGQK	CX4CX23HXH	1	IIc	IIc	3	2	WGD	4	1,2,3,4
GmWRKY29	Chr04	Glyma.04G054200	KRH61557	WRKYGKK	CX4CX23HXH	1	IIc	IIc	3	2	WGD	3	1,2,3
GmWRKY3	Chr01	Glyma.01G056800	KRH75008	WRKYGQK	CX4CX23HXH	1	IIc	IIc	3	2	WGD	3	1,2,3
GmWRKY35	Chr04	Glyma.04G218400	KRH64132	WRKYGQK	CX4CX23HXH	1	IIc	IIc	3	2	WGD	3	1,2,3
GmWRKY36	Chr04	Glyma.04G218700	KRH64140	WRKYGKK	CX4CX23HXH	1	IIc	IIc	3	2	WGD	3	1,2,3
GmWRKY44	Chr05	Glyma.05G127600	KRH58435	WRKYGQK	CX4CX23HXH	1	IIc	IIc	3	2	WGD	4	1,2,3,4
GmWRKY47	Chr05	Glyma.05G184500	KRH59457	WRKYGKK	CX4CX23HXH	1	IIc	IIc	3	2	WGD	4	1,2,3,4
GmWRKY48	Chr05	Glyma.05G185400	KRH59476	WRKYGQK	CX4CX23HXH	1	IIc	IIc	4	3	WGD	3	1,2,3
GmWRKY49	Chr05	Glyma.05G203900	KRH59804	WRKYGQK	CX4CX23HXH	1	IIc	IIc	2	1	WGD	2	2,4
GmWRKY52	Chr06	Glyma.06G054500	KRH52231	WRKYGKK	CX4CX23HXH	1	IIc	IIc	3	2	WGD	3	1,2,3
GmWRKY59	Chr06	Glyma.06G147100	KRH53804	WRKYGKK	CX4CX23HXH	1	IIc	IIc	3	2	WGD	3	1,2,3
GmWRKY60	Chr06	Glyma.06G147500	KRH53810	WRKYGQK	CX4CX23HXH	1	IIc	IIc	3	2	WGD	3	1,2,3
GmWRKY61	Chr06	Glyma.06G168400	KRH54160	WRKYGKK	CX4CX23HXH	1	IIc	IIc	2	1	WGD	4	1,2,3,9
GmWRKY70	Chr07	Glyma.07G116300	KRH48843	WRKYGQK	CX4CX23HXH	1	IIc	IIc	4	3	WGD	3	1,2,3
GmWRKY71	Chr07	Glyma.07G133700	KRH49123	WRKYGQK	CX5CX23HXH	1	IIc	IIc	3	2	WGD	2	1,2
GmWRKY74	Chr07	Glyma.07G238000	KRH50702	WRKYGQK	CX4CX23HXH	1	IIc	IIc	3	2	WGD	4	1,2,3,4
GmWRKY76	Chr08	Glyma.08G011300	KRH41119	WRKYGEK	CX4CX23HXH	1	IIc	IIc	2	1	WGD	4	1,2,3,4
GmWRKY81	Chr08	Glyma.08G082400	KRH42308	WRKYGQK	CX4CX23HXH	1	IIc	IIc	3	2	WGD	4	1,2,3,4
GmWRKY83	Chr08	Glyma.08G142400	KRH43323	WRKYGKK	CX4CX23HXH	1	IIc	IIc	3	2	WGD	4	1,2,3,4
GmWRKY84	Chr08	Glyma.08G143400	KRH43340	WRKYGQK	CX4CX23HXH	1	IIc	IIc	3	2	WGD	3	1,2,3
GmWRKY9	Chr02	Glyma.02G010900	KRH69197	WRKYGQK	CX4CX23HXH	1	IIc	IIc	3	2	WGD	4	1,2,3,4
GmWRKY91	Chr09	Glyma.09G034300	KRH36956	WRKYGQK	CX4CX23HXH	1	IIc	IIc	3	2	WGD	4	1,2,3,4
GmWRKY97	Chr09	Glyma.09G244000	KRH40186	WRKYGQK	CX4CX23HXH	1	IIc	IIc	4	3	WGD	2	1,2
GmWRKY99	Chr09	Glyma.09G254400	KRH40372	WRKYGQK	CX4CX23HXH	1	IIc	IIc	2	1	WGD	3	1,2,4
GmWRKY108	Chr10	Glyma.10G171000	KRH34224	WRKYGQK	CX4CX23HXH	1	IIc	IIc	4	3	WGD/Tandem	4	1,2,3,9
GmWRKY104	Chr10	Glyma.10G032900	KRH32115	WRKYGQK	CX5CX23HXH	1	IId	IId	3	2	WGD	5	1,2,8,9
GmWRKY113	Chr11	Glyma.11G053100	KRH28430	WRKYGQK	CX5CX23HXH	1	IId	IId	3	2	WGD	6	1,2,4,8,9
GmWRKY118	Chr13	Glyma.13G102000	KRH19120	WRKYGQK	CX5CX23HXH	1	IId	IId	3	2	WGD	6	1,2,4,8,9,
GmWRKY130	Chr14	Glyma.14G085500	KRH15403	Lost	CX5CX23HXH	1	IId	IId	2	1	WGD	4	2,4,9
GmWRKY13	Chr02	Glyma.02G141000	KRH71315	WRKYGQK	CX5CX23HXH	1	IId	IId	3	2	WGD	5	1,2,8,9
GmWRKY135	Chr14	Glyma.14G135400	KRH16144	WRKYGQK	CX5CX23HXH	1	IId	IId	3	2	WGD	6	1,2,4,8,9
GmWRKY145	Chr15	Glyma.15G168200	KRH12362	WRKYGQK	CX5CX23HXH	1	IId	IId	3	2	WGD	5	1,2,8,9
GmWRKY157	Chr17	Glyma.17G057100	KRH02746	WRKYGQK	CX5CX23HXH	1	IId	IId	3	2	WGD	6	1,2,4,8,9
GmWRKY160	Chr17	Glyma.17G168900	KRH04545	WRKYGQK	CX5CX23HXH	1	IId	IId	3	2	WGD	6	1,2,4,8,9
GmWRKY161	Chr17	Glyma.17G197500	KRH04945	WRKYGQK	CX5CX23HXH	1	IId	IId	3	2	WGD	6	1,2,4,8,9
GmWRKY165	Chr17	Glyma.17G239200	KRH05637	WRKYGQK		1	IId	IId	2	1	WGD	4	1,8,9
GmWRKY182	Chr19	Glyma.19G217000	KRG96534	WRKYGQK	CX5CX23HXH	1	IId	IId	4	3	WGD	2	1,2
GmWRKY23	Chr03	Glyma.03G159700	KRH67313	WRKYGQK	CX5CX23HXH	1	IId	IId	3	2	WGD	5	1,2,8,9
GmWRKY25	Chr03	Glyma.03G220100	KRH68270	WRKYGQK	CX5CX23HXH	1	IId	IId	3	2	WGD	3	1,2,4
GmWRKY32	Chr04	Glyma.04G076200	KRH61946	WRKYGQK	CX5CX23HXH	1	IId	IId	3	2	WGD	5	1,2,4,8,9
GmWRKY41	Chr05	Glyma.05G096500	KRH57965	WRKYGQK	CX5CX23HXH	1	IId	IId	3	2	WGD	6	1,2,4,8,9
GmWRKY5	Chr01	Glyma.01G189100	KRH77041	WRKYGQK	CX5CX23HXH	1	IId	IId	3	2	WGD	6	1,2,4,8,9
GmWRKY55	Chr06	Glyma.06G077400	KRH52606	WRKYGQK	CX5CX23HXH	1	IId	IId	3	2	WGD	5	1,2,8,9
GmWRKY92	Chr09	Glyma.09G061900	KRH37367	WRKYGQK	CX5CX23HXH	1	IId	IId	3	2	WGD	6	1,2,3,8,9
GmWRKY152	Chr16	Glyma.16G177000	KRH08826	WRKYGQK	CX5CX23HXH	1	IIe	IIe	3	2	Proximal	3	1,2,4
GmWRKY111	Chr10	Glyma.10G230200	KRH35230	WRKYGQK	CX5CX23HXH	1	IIe	IIe	3	2	WGD	3	1,2,4
GmWRKY112	Chr11	Glyma.11G021200	KRH27887	WRKYGQK		1	IIe	IIe	2	1	WGD	2	1,2
GmWRKY117	Chr12	Glyma.12G212300	KRH27073	WRKYGQK	CX5CX23HXH	1	IIe	IIe	3	2	WGD	3	1,2,4,
GmWRKY124	Chr13	Glyma.13G289400	KRH22261	WRKYGQK	CX5CX23HXH	1	IIe	IIe	3	2	WGD	3	1,2,4
GmWRKY143	Chr15	Glyma.15G135600	KRH11862	WRKYGQK	CX5CX23HXH	1	IIe	IIe	4	3	WGD	4	1,2,4,8
GmWRKY149	Chr16	Glyma.16G031900	KRH06582	WRKYGQK	CX5CX23HXH	1	IIe	IIe	3	2	WGD	3	1,2,4
GmWRKY151	Chr16	Glyma.16G176700	RCW18982	WRKYGQK	CX5CX23HXH	1	IIe	IIe	4	3	WGD	3	1,2,4
GmWRKY173	Chr18	Glyma.18G238200	KRH00856	WRKYGQK	CX5CX23HXH	1	IIe	IIe	3	2	WGD	3	1,2,4
GmWRKY188	Chr20	Glyma.20G163200	KRG91594	WRKYGQK	CX5CX23HXH	1	IIe	IIe	3	2	WGD	3	1,2,4
GmWRKY43	Chr05	Glyma.05G123600	KRH58373	WRKYGQK	CX5CX23HXH	1	IIe	IIe	3	2	WGD	4	1,2,4,8
GmWRKY45	Chr05	Glyma.05G160800	KRH59007	WRKYGQK	CX5CX23HXH	1	IIe	IIe	3	2	WGD	3	1,2,8
GmWRKY50	Chr05	Glyma.05G211900	KRH59972	WRKYGQK	CX5CX23HXH	1	IIe	IIe	2	1	WGD	3	1,2,4
GmWRKY6	Chr01	Glyma.01G222300	KRH77587	WRKYGQK	CX5CX23HX4H	1	IIe	IIe	2	1	WGD	2	1,2
GmWRKY77	Chr08	Glyma.08G018300	KRH41244	WRKYGQK	CX5CX23HXH	1	IIe	IIe	2	1	WGD	3	1,2,4
GmWRKY80	Chr08	Glyma.08G078700	KRH42254	WRKYGQK	CX5CX23HXH	1	IIe	IIe	3	2	WGD	4	1,2,4,8
GmWRKY82	Chr08	Glyma.08G118200	KRH42896	WRKYGQK	CX5CX23HXH	1	IIe	IIe	3	2	WGD	3	1,2,8
GmWRKY90	Chr09	Glyma.09G029800	KRH36880	WRKYGQK	CX5CX23HXH	1	IIe	IIe	4	3	WGD	4	1,2,4,8
GmWRKY95	Chr09	Glyma.09G129100	KRH38335	WRKYGQK	CX5CX23HXH	1	IIe	IIe	3	2	WGD	4	1,2,3,4
GmWRKY100	Chr09	Glyma.09G254800	KRH40377	WRKYGQK	CX5CX23HXH	1	IIe	IIe	3	2	WGD	3	1,2,4
GmWRKY46	Chr05	Glyma.05G165800	KRH59107	WRKYGKR	CX7CX23HXC	1	III	III	6	5	Proximal	2	1,2
GmWRKY120	Chr13	Glyma.13G267400	KRH21924	WRKYGQK	CX7CX23HXC	1	III	III	3	2	Tandem	2	2,9
GmWRKY121	Chr13	Glyma.13G267500	KRH21926	WRKYGQK	CX7CX23HXC	1	III	III	3	2	Tandem	3	1,2,9
GmWRKY122	Chr13	Glyma.13G267600	KRH21927	WRKYGQK	CX7CX23HXC	1	III	III	3	2	Tandem	3	1,2,9
GmWRKY123	Chr13	Glyma.13G267700	KRH21928	WRKYGQK	CX7CX23HXC	1	III	III	3	2	Tandem	3	1,2,9
GmWRKY137	Chr14	Glyma.14G186000	KRH16920	WRKYGQK	CX7CX23HXC	1	III	III	3	2	Tandem	3	1,2,9
GmWRKY138	Chr14	Glyma.14G186100	KRH16921	WRKYGQK	CX7CX23HXC	1	III	III	3	2	Tandem	3	1,2,9
GmWRKY101	Chr09	Glyma.09G274000	KRH40720	WRKYGQK	CX7CX23HXC	1	III	III	3	2	WGD	3	1,2,9
GmWRKY136	Chr14	Glyma.14G185800	KRH16918	WRKYGQK	CX7CX23HXC	1	III	III	3	2	WGD	3	1,2,9
GmWRKY147	Chr16	Glyma.16G026400	KRH06499	WRKYGQK	CX7CX23HXC	1	III	III	3	2	WGD	3	1,2,9
GmWRKY153	Chr16	Glyma.16G219800	KRH09521	WRKYGQK	CX7CX23HXC	1	III	III	3	2	WGD	3	1,2,9
GmWRKY172	Chr18	Glyma.18G213200	KRH00435	WRKYGQK	CX7CX23HXC	1	III	III	3	2	WGD	3	1,2,9
GmWRKY185	Chr19	Glyma.19G254800	KRG97154	WRKYGQK	CX7CX23HXC	1	III	III	3	2	WGD	4	1,2,8,9
GmWRKY20	Chr03	Glyma.03G002300	KRH64882	Lost		1	III	III	2	1	WGD	2	2,9
GmWRKY28	Chr03	Glyma.03G256700	KRH68901	WRKYGQK	CX7CX23HXC	1	III	III	3	2	WGD	3	1,2,9
GmWRKY37	Chr04	Glyma.04G223200	KRH64215	WRKYGQK	CX7CX23HXC	1	III	III	3	2	WGD	3	1,2,8
GmWRKY38	Chr04	Glyma.04G223300	KRH64216	WRKYGQK	CX7CX23HXC	1	III	III	3	2	WGD	3	1,2,9
GmWRKY39	Chr04	Glyma.04G238300	KRH64503	WRKYGQK	CX7CX23HXC	1	III	III	3	2	WGD	3	1,2,9
GmWRKY51	Chr05	Glyma.05G215900	KRH60029	WRKYGQK	CX7CX23HXC	1	III	III	3	2	WGD	5	1,2,8,9
GmWRKY56	Chr06	Glyma.06G125600	KRH53440	WRKYGQK	CX7CX23HXC	1	III	III	3	2	WGD	3	1,2,9
GmWRKY57	Chr06	Glyma.06G142000	KRH53716	WRKYGQK	CX7CX23HXC	1	III	III	3	2	WGD	3	1,2,9
GmWRKY58	Chr06	Glyma.06G142100	KRH53717	WRKYGQK	CX7CX23HXC	1	III	III	3	2	WGD	3	1,2,8
GmWRKY69	Chr07	Glyma.07G057400	KRH47935	WRKYGQK	CX7CX23HXC	1	III	III	3	2	WGD	3	1,2,9
GmWRKY7	Chr01	Glyma.01G224800	KRH77637	WRKYGQK	CX7CX23HXC	1	III	III	3	2	WGD	3	1,2,8
GmWRKY78	Chr08	Glyma.08G021900	KRH41300	WRKYGQK	CX7CX23HXC	1	III	III	3	2	WGD	4	1,2,8,9

## Sheet: Table S3
Table S3. The number of WRKY genes in each subgroup in the eight plant species
Plant species	Phylogenetic Groups															Total number
	I		IIa		IIb		IIc		IId		IIe		II	III
	Numbers	Proportion(%)	Numbers	Proportion(%)	Numbers	Proportion(%)	Numbers	Proportion(%)	Numbers	Proportion(%)	Numbers	Proportion(%)	Proportion(%)	Numbers	Proportion(%)
Glycine max	33	17.8378	13	7.02703	32	17.2973	40	21.6216	21	11.3514	20	10.8108	68.1081	26	14.0541	185
Arabidopsis thaliana	13	18.0556	4	5.55556	7	9.72222	18	25	7	9.72222	9	12.5	62.5	14	19.4444	72
Triticum aestivum	30	17.5439	11	6.43275	7	4.09357	50	29.2398	17	9.94152	10	5.84795	55.5556	46	26.9006	171
Cucumis sativus	11	18.0328	3	4.91803	5	8.19672	20	32.7869	7	11.4754	8	13.1148	70.4918	7	11.4754	61
Nicotiana tabacum	31	18.9024	4	2.43902	19	11.5854	45	27.439	15	9.14634	19	11.5854	62.1951	31	18.9024	164
Zea mays	27	19.8529	7	5.14706	11	8.08824	29	21.3235	14	10.2941	17	12.5	57.3529	31	22.7941	136
Akebia trifoliata	12	28.5714	2	4.7619	3	7.14286	10	23.8095	4	9.52381	4	9.52381	54.7619	7	16.6667	42
Cymbidium sinense	15	23.4375	5	7.8125	4	6.25	20	31.25	2	3.125	7	10.9375	59.375	11	17.1875	64

## Sheet: Table S4
Table S4. The 220 WGD gene pairs of GmWRKY genes in soybean
Duplicated pairs	Ka	Ks	Ka/Ks	Purifying selection	Duplicate type
GmWRKY168-GmWRKY17	0.238577	0.649384	0.36739	Yes	WGD
GmWRKY87-GmWRKY17	0.261904	0.650625	0.402542	Yes	WGD
GmWRKY181-GmWRKY24	0.0287672	0.111179	0.258745	Yes	WGD
GmWRKY89-GmWRKY75	0.194584	0.823959	0.236158	Yes	WGD
GmWRKY154-GmWRKY89	0.162056	0.647162	0.250411	Yes	WGD
GmWRKY142-GmWRKY89	0.0392164	0.165087	0.23755	Yes	WGD
GmWRKY185-GmWRKY147	0.201941	0.616117	0.327764	Yes	WGD
GmWRKY147-GmWRKY28	0.191901	0.63426	0.302559	Yes	WGD
GmWRKY147-GmWRKY69	0.0562858	0.115124	0.488914	Yes	WGD
GmWRKY124-GmWRKY117	0.0203374	0.163195	0.12462	Yes	WGD
GmWRKY159-GmWRKY40	0.0512607	0.146892	0.348968	Yes	WGD
GmWRKY159-GmWRKY62	0.241402	0.855722	0.282103	Yes	WGD
GmWRKY159-GmWRKY34	0.250981	0.878582	0.285665	Yes	WGD
GmWRKY163-GmWRKY133	0.0598802	0.110925	0.539826	Yes	WGD
GmWRKY163-GmWRKY30	0.289256	0.819669	0.352894	Yes	WGD
GmWRKY134-GmWRKY31	0.221502	0.950177	0.233116	Yes	WGD
GmWRKY162-GmWRKY31	0.192826	0.972184	0.198343	Yes	WGD
GmWRKY85-GmWRKY31	0.324008	NaN	NaN		WGD
GmWRKY59-GmWRKY36	0.063159	0.174895	0.361124	Yes	WGD
GmWRKY47-GmWRKY36	0.247997	0.687131	0.360917	Yes	WGD
GmWRKY83-GmWRKY36	0.26788	0.836618	0.320195	Yes	WGD
GmWRKY129-GmWRKY16	0.0271581	0.0862436	0.314901	Yes	WGD
GmWRKY119-GmWRKY93	0.251365	0.708419	0.354825	Yes	WGD
GmWRKY156-GmWRKY119	0.0477553	0.106083	0.45017	Yes	WGD
GmWRKY146-GmWRKY119	0.237236	0.7145	0.332031	Yes	WGD
GmWRKY136-GmWRKY57	0.330192	0.622004	0.530852	Yes	WGD
GmWRKY57-GmWRKY38	0.0390922	0.0844214	0.463061	Yes	WGD
GmWRKY171-GmWRKY21	0.223039	0.638105	0.349532	Yes	WGD
GmWRKY171-GmWRKY102	0.0484587	0.139077	0.34843	Yes	WGD
GmWRKY171-GmWRKY4	0.226175	0.637529	0.354768	Yes	WGD
GmWRKY171-GmWRKY15	0.346889	1.50846	0.229963	Yes	WGD
GmWRKY186-GmWRKY2	0.17713	0.793821	0.223136	Yes	WGD
GmWRKY73-GmWRKY2	0.190699	0.75847	0.251425	Yes	WGD
GmWRKY2-GmWRKY11	0.0331815	0.137923	0.24058	Yes	WGD
GmWRKY173-GmWRKY100	0.0114107	0.150559	0.0757889	Yes	WGD
GmWRKY149-GmWRKY100	0.194341	1.01356	0.191742	Yes	WGD
GmWRKY100-GmWRKY50	0.543411	2.3134	0.234898	Yes	WGD
GmWRKY141-GmWRKY68	0.124443	0.416656	0.29867	Yes	WGD
GmWRKY141-GmWRKY126	0.0315874	0.102817	0.307219	Yes	WGD
GmWRKY141-GmWRKY85	0.135369	0.465596	0.290743	Yes	WGD
GmWRKY155-GmWRKY74	0.0493018	0.127227	0.38751	Yes	WGD
GmWRKY91-GmWRKY74	0.231054	0.793296	0.291258	Yes	WGD
GmWRKY144-GmWRKY74	0.260754	0.928914	0.280708	Yes	WGD
GmWRKY59-GmWRKY47	0.252103	0.673456	0.374342	Yes	WGD
GmWRKY83-GmWRKY59	0.245366	0.79633	0.30812	Yes	WGD
GmWRKY149-GmWRKY112	0.484596	1.61632	0.299815	Yes	WGD
GmWRKY112-GmWRKY77	0.265629	0.703772	0.377436	Yes	WGD
GmWRKY112-GmWRKY50	0.256441	0.760966	0.336994	Yes	WGD
GmWRKY112-GmWRKY6	0.0653534	0.100149	0.652564	Yes	WGD
GmWRKY185-GmWRKY56	0.470053	NaN	NaN		WGD
GmWRKY56-GmWRKY51	0.460659	2.9405	0.15666	Yes	WGD
GmWRKY56-GmWRKY28	0.459205	NaN	NaN		WGD
GmWRKY69-GmWRKY56	0.473989	NaN	NaN		WGD
GmWRKY56-GmWRKY39	0.0365662	0.182011	0.2009	Yes	WGD
GmWRKY164-GmWRKY29	0.146594	0.556102	0.26361	Yes	WGD
GmWRKY164-GmWRKY131	0.032039	0.148326	0.216005	Yes	WGD
GmWRKY164-GmWRKY52	0.17578	0.661614	0.265684	Yes	WGD
GmWRKY155-GmWRKY91	0.221679	0.84396	0.262665	Yes	WGD
GmWRKY183-GmWRKY155	0.341369	3.81676	0.0894393	Yes	WGD
GmWRKY155-GmWRKY144	0.23981	0.974935	0.245976	Yes	WGD
GmWRKY82-GmWRKY45	0.0177471	0.173892	0.102059	Yes	WGD
GmWRKY111-GmWRKY95	0.300721	1.43432	0.209661	Yes	WGD
GmWRKY95-GmWRKY151	0.130474	0.30716	0.424776	Yes	WGD
GmWRKY188-GmWRKY95	0.307618	1.72078	0.178767	Yes	WGD
GmWRKY131-GmWRKY29	0.117956	0.480818	0.245323	Yes	WGD
GmWRKY52-GmWRKY29	0.0511409	0.0972584	0.525825	Yes	WGD
GmWRKY126-GmWRKY68	0.120988	0.400073	0.302414	Yes	WGD
GmWRKY85-GmWRKY68	0.0223741	0.0923454	0.242287	Yes	WGD
GmWRKY84-GmWRKY35	0.131531	0.79366	0.165728	Yes	WGD
GmWRKY60-GmWRKY35	0.013183	0.119131	0.11066	Yes	WGD
GmWRKY48-GmWRKY35	0.163165	0.700746	0.232845	Yes	WGD
GmWRKY115-GmWRKY66	0.0817669	0.214681	0.380876	Yes	WGD
GmWRKY142-GmWRKY115	0.371645	NaN	NaN		WGD
GmWRKY125-GmWRKY115	0.200152	0.748712	0.267328	Yes	WGD
GmWRKY170-GmWRKY71	0.0285002	0.113521	0.251057	Yes	WGD
GmWRKY160-GmWRKY130	0.4336	3.20095	0.13546	Yes	WGD
GmWRKY160-GmWRKY41	0.0377741	0.204444	0.184765	Yes	WGD
GmWRKY160-GmWRKY113	0.163772	0.900935	0.18178	Yes	WGD
GmWRKY160-GmWRKY5	0.151877	1.05364	0.144145	Yes	WGD
GmWRKY173-GmWRKY111	0.520592	NaN	NaN		WGD
GmWRKY173-GmWRKY149	0.226933	0.924927	0.245353	Yes	WGD
GmWRKY156-GmWRKY93	0.266334	0.705633	0.37744	Yes	WGD
GmWRKY146-GmWRKY93	0.0540008	0.126082	0.428298	Yes	WGD
GmWRKY64-GmWRKY158	0.222346	0.588323	0.377931	Yes	WGD
GmWRKY14-GmWRKY158	0.0696165	0.152677	0.455973	Yes	WGD
GmWRKY165-GmWRKY130	0.115385	0.252823	0.456386	Yes	WGD
GmWRKY165-GmWRKY113	0.427492	1.85504	0.230449	Yes	WGD
GmWRKY165-GmWRKY5	0.367837	1.89	0.194623	Yes	WGD
GmWRKY27-GmWRKY8	0.273323	0.891542	0.306574	Yes	WGD
GmWRKY107-GmWRKY27	0.253087	0.840183	0.301229	Yes	WGD
GmWRKY184-GmWRKY27	0.0597169	0.12993	0.459608	Yes	WGD
GmWRKY62-GmWRKY40	0.211316	0.703737	0.300277	Yes	WGD
GmWRKY34-GmWRKY40	0.231457	0.789316	0.293238	Yes	WGD
GmWRKY154-GmWRKY75	0.062111	0.15762	0.394055	Yes	WGD
GmWRKY142-GmWRKY75	0.180768	0.835745	0.216296	Yes	WGD
GmWRKY107-GmWRKY8	0.0626765	0.138178	0.453591	Yes	WGD
GmWRKY184-GmWRKY8	0.281861	0.810629	0.347706	Yes	WGD
GmWRKY183-GmWRKY26	0.0340616	0.0842005	0.40453	Yes	WGD
GmWRKY103-GmWRKY26	0.17196	0.54273	0.316842	Yes	WGD
GmWRKY26-GmWRKY9	0.157052	0.533689	0.294276	Yes	WGD
GmWRKY162-GmWRKY53	0.43871	1.28764	0.340708	Yes	WGD
GmWRKY133-GmWRKY53	0.428641	1.14231	0.375242	Yes	WGD
GmWRKY53-GmWRKY30	0.397331	1.38288	0.287321	Yes	WGD
GmWRKY70-GmWRKY22	0.0184426	0.130092	0.141766	Yes	WGD
GmWRKY97-GmWRKY22	0.0916786	0.846688	0.108279	Yes	WGD
GmWRKY174-GmWRKY99	0.0269591	0.114088	0.236301	Yes	WGD
GmWRKY148-GmWRKY99	0.152322	0.737799	0.206455	Yes	WGD
GmWRKY140-GmWRKY114	0.154635	0.591156	0.261581	Yes	WGD
GmWRKY166-GmWRKY140	0.14888	0.569875	0.261251	Yes	WGD
GmWRKY140-GmWRKY4	0.362305	1.73867	0.208381	Yes	WGD
GmWRKY140-GmWRKY15	0.0223079	0.130984	0.17031	Yes	WGD
GmWRKY153-GmWRKY20	0.0848708	0.138973	0.6107	Yes	WGD
GmWRKY101-GmWRKY20	0.335145	0.814036	0.411707	Yes	WGD
GmWRKY58-GmWRKY37	0.0660965	0.19308	0.342327	Yes	WGD
GmWRKY186-GmWRKY73	0.0767805	0.179556	0.427612	Yes	WGD
GmWRKY186-GmWRKY11	0.178494	0.796209	0.224179	Yes	WGD
GmWRKY104-GmWRKY13	0.0214038	0.147237	0.14537	Yes	WGD
GmWRKY23-GmWRKY13	0.114455	0.518381	0.220793	Yes	WGD
GmWRKY84-GmWRKY60	0.121316	0.828187	0.146484	Yes	WGD
GmWRKY84-GmWRKY48	0.0526623	0.108465	0.485523	Yes	WGD
GmWRKY79-GmWRKY42	0.0462472	0.0826869	0.559305	Yes	WGD
GmWRKY167-GmWRKY128	0.131472	0.450309	0.29196	Yes	WGD
GmWRKY167-GmWRKY18	0.123143	0.44947	0.273973	Yes	WGD
GmWRKY167-GmWRKY88	0.0209635	0.102864	0.203799	Yes	WGD
GmWRKY80-GmWRKY43	0.0595886	0.0829895	0.718026	Yes	WGD
GmWRKY90-GmWRKY80	0.234757	0.629537	0.372905	Yes	WGD
GmWRKY143-GmWRKY80	0.268048	0.695516	0.385394	Yes	WGD
GmWRKY111-GmWRKY151	0.360851	1.14672	0.31468	Yes	WGD
GmWRKY188-GmWRKY111	0.0470802	0.16827	0.27979	Yes	WGD
GmWRKY102-GmWRKY21	0.21257	0.717635	0.296209	Yes	WGD
GmWRKY21-GmWRKY4	0.0380854	0.094479	0.403109	Yes	WGD
GmWRKY90-GmWRKY43	0.237237	0.648758	0.365679	Yes	WGD
GmWRKY143-GmWRKY43	0.258112	0.725293	0.355873	Yes	WGD
GmWRKY183-GmWRKY91	0.363184	2.2592	0.160758	Yes	WGD
GmWRKY144-GmWRKY91	0.0720582	0.18511	0.389271	Yes	WGD
GmWRKY185-GmWRKY28	0.0427823	0.0977848	0.437515	Yes	WGD
GmWRKY185-GmWRKY69	0.231145	0.620128	0.372737	Yes	WGD
GmWRKY51-GmWRKY7	0.227138	0.921869	0.246389	Yes	WGD
GmWRKY78-GmWRKY51	0.0505792	0.0935583	0.540617	Yes	WGD
GmWRKY142-GmWRKY66	0.392781	NaN	NaN		WGD
GmWRKY125-GmWRKY66	0.194393	0.676461	0.287367	Yes	WGD
GmWRKY174-GmWRKY148	0.139845	0.794168	0.176089	Yes	WGD
GmWRKY73-GmWRKY11	0.187052	0.710731	0.263183	Yes	WGD
GmWRKY104-GmWRKY23	0.124112	0.588411	0.210927	Yes	WGD
GmWRKY179-GmWRKY62	0.43566	1.34576	0.323728	Yes	WGD
GmWRKY179-GmWRKY176	0.224217	0.507383	0.441909	Yes	WGD
GmWRKY179-GmWRKY96	0.223272	0.513317	0.434959	Yes	WGD
GmWRKY128-GmWRKY18	0.025881	0.103034	0.25119	Yes	WGD
GmWRKY128-GmWRKY88	0.133493	0.504243	0.26474	Yes	WGD
GmWRKY97-GmWRKY70	0.097644	0.796966	0.12252	Yes	WGD
GmWRKY168-GmWRKY87	0.074956	0.148625	0.50433	Yes	WGD
GmWRKY55-GmWRKY32	0.0426736	0.204751	0.208418	Yes	WGD
GmWRKY161-GmWRKY55	0.141635	0.92316	0.153425	Yes	WGD
GmWRKY135-GmWRKY55	0.142085	1.12043	0.126813	Yes	WGD
GmWRKY69-GmWRKY28	0.227061	0.59182	0.383667	Yes	WGD
GmWRKY39-GmWRKY28	0.441581	4.41702	0.0999726	Yes	WGD
GmWRKY67-GmWRKY33	0.0294771	0.163439	0.180356	Yes	WGD
GmWRKY183-GmWRKY103	0.144897	0.513947	0.281929	Yes	WGD
GmWRKY183-GmWRKY9	0.135491	0.54331	0.249381	Yes	WGD
GmWRKY182-GmWRKY25	0.0217754	0.134302	0.162138	Yes	WGD
GmWRKY177-GmWRKY86	0.0156322	0.141254	0.110667	Yes	WGD
GmWRKY177-GmWRKY11	0.303976	1.69354	0.179492	Yes	WGD
GmWRKY60-GmWRKY48	0.147858	0.823055	0.179645	Yes	WGD
GmWRKY127-GmWRKY19	0.0339508	0.110698	0.306698	Yes	WGD
GmWRKY149-GmWRKY77	0.56467	2.38389	0.23687	Yes	WGD
GmWRKY130-GmWRKY113	0.42321	4.26338	0.0992663	Yes	WGD
GmWRKY130-GmWRKY5	0.371504	1.89388	0.19616	Yes	WGD
GmWRKY175-GmWRKY108	0.535022	1.03129	0.518788	Yes	WGD
GmWRKY108-GmWRKY98	0.529994	1.17835	0.449777	Yes	WGD
GmWRKY77-GmWRKY50	0.0394075	0.144831	0.272093	Yes	WGD
GmWRKY77-GmWRKY6	0.316718	0.957743	0.330692	Yes	WGD
GmWRKY166-GmWRKY114	0.0388416	0.127064	0.305687	Yes	WGD
GmWRKY114-GmWRKY15	0.14888	0.658982	0.225925	Yes	WGD
GmWRKY162-GmWRKY134	0.0338097	0.100948	0.33492	Yes	WGD
GmWRKY103-GmWRKY9	0.0295503	0.118137	0.250137	Yes	WGD
GmWRKY10-GmWRKY1	0.0561378	0.145263	0.386456	Yes	WGD
GmWRKY62-GmWRKY34	0.0526795	0.17122	0.307671	Yes	WGD
GmWRKY176-GmWRKY62	0.483615	1.4961	0.323249	Yes	WGD
GmWRKY145-GmWRKY118	0.24741	0.764865	0.323469	Yes	WGD
GmWRKY157-GmWRKY145	0.231514	0.701327	0.330109	Yes	WGD
GmWRKY145-GmWRKY92	0.0547283	0.222527	0.24594	Yes	WGD
GmWRKY88-GmWRKY18	0.125151	0.48542	0.257821	Yes	WGD
GmWRKY131-GmWRKY52	0.118155	0.521285	0.226661	Yes	WGD
GmWRKY133-GmWRKY30	0.292661	0.752708	0.38881	Yes	WGD
GmWRKY136-GmWRKY38	0.318336	0.642687	0.49532	Yes	WGD
GmWRKY102-GmWRKY4	0.202752	0.696726	0.291007	Yes	WGD
GmWRKY143-GmWRKY90	0.0432443	0.126812	0.34101	Yes	WGD
GmWRKY64-GmWRKY14	0.254073	0.646146	0.393213	Yes	WGD
GmWRKY83-GmWRKY47	0.0394356	0.119193	0.330855	Yes	WGD
GmWRKY34-GmWRKY1	0.440743	1.44397	0.30523	Yes	WGD
GmWRKY172-GmWRKY153	0.299287	0.649614	0.460715	Yes	WGD
GmWRKY172-GmWRKY101	0.0539491	0.131183	0.411251	Yes	WGD
GmWRKY61-GmWRKY150	0.412876	1.64792	0.250544	Yes	WGD
GmWRKY180-GmWRKY150	0.0265208	0.194479	0.136369	Yes	WGD
GmWRKY166-GmWRKY15	0.160357	0.649261	0.246985	Yes	WGD
GmWRKY113-GmWRKY41	0.144883	0.947443	0.15292	Yes	WGD
GmWRKY41-GmWRKY5	0.13667	1.14018	0.119867	Yes	WGD
GmWRKY126-GmWRKY85	0.129724	0.401243	0.323306	Yes	WGD
GmWRKY154-GmWRKY142	0.184763	0.751151	0.245972	Yes	WGD
GmWRKY50-GmWRKY6	0.304214	0.885524	0.343541	Yes	WGD
GmWRKY157-GmWRKY118	0.0384563	0.178057	0.215978	Yes	WGD
GmWRKY118-GmWRKY92	0.205767	0.818054	0.251532	Yes	WGD
GmWRKY188-GmWRKY151	0.321375	1.56297	0.205618	Yes	WGD
GmWRKY175-GmWRKY98	0.040121	0.106505	0.376705	Yes	WGD
GmWRKY153-GmWRKY101	0.278713	0.699457	0.39847	Yes	WGD
GmWRKY12-GmWRKY3	0.0468843	0.120634	0.388649	Yes	WGD
GmWRKY161-GmWRKY32	0.140199	0.861036	0.162826	Yes	WGD
GmWRKY135-GmWRKY32	0.139346	0.932574	0.149421	Yes	WGD
GmWRKY81-GmWRKY44	0.0265788	0.11075	0.239989	Yes	WGD
GmWRKY61-GmWRKY49	0.270099	0.482262	0.560067	Yes	WGD
GmWRKY76-GmWRKY61	0.195376	0.47948	0.407475	Yes	WGD
GmWRKY184-GmWRKY107	0.274223	0.887899	0.308845	Yes	WGD
GmWRKY156-GmWRKY146	0.248343	0.653408	0.380074	Yes	WGD
GmWRKY184-GmWRKY156	0.528384	NaN	NaN		WGD
GmWRKY76-GmWRKY49	0.0723037	0.137887	0.524369	Yes	WGD
GmWRKY161-GmWRKY135	0.0248573	0.221253	0.112348	Yes	WGD
GmWRKY78-GmWRKY7	0.221234	0.83526	0.264868	Yes	WGD
GmWRKY157-GmWRKY92	0.189567	0.615242	0.308117	Yes	WGD
GmWRKY176-GmWRKY96	0.0573541	0.130014	0.441138	Yes	WGD
GmWRKY113-GmWRKY5	0.0287598	0.232419	0.123741	Yes	WGD

## Sheet: Table S5
Table S5. Synteny analysis of WRKY genes between soybean, and Arabidopsis and rice, respectively.
Chr name	Gene name	Groups	Chr name	Gene name	Groups
Chr01	GmWRKY2	I	Chr01	AtWRKY4	I
Chr01	GmWRKY2	I	Chr02	AtWRKY3	I
Chr11	GmWRKY114	I	Chr02	AtWRKY25	I
Chr14	GmWRKY140	I	Chr02	AtWRKY25	I
Chr14	GmWRKY127	I	Chr02	AtWRKY1	I
Chr14	GmWRKY128	I	Chr04	AtWRKY20	I
Chr18	GmWRKY171	I	Chr02	AtWRKY33	I
Chr18	GmWRKY166	I	Chr02	AtWRKY25	I
Chr19	GmWRKY181	I	Chr02	AtWRKY44	I
Chr02	GmWRKY11	I	Chr01	AtWRKY4	I
Chr02	GmWRKY15	I	Chr02	AtWRKY25	I
Chr02	GmWRKY11	I	Chr02	AtWRKY3	I
Chr02	GmWRKY19	I	Chr02	AtWRKY1	I
Chr02	GmWRKY18	I	Chr04	AtWRKY20	I
Chr03	GmWRKY24	I	Chr02	AtWRKY44	I
Chr07	GmWRKY73	I	Chr01	AtWRKY4	I
Chr07	GmWRKY73	I	Chr02	AtWRKY3	I
Chr08	GmWRKY88	I	Chr04	AtWRKY20	I
Chr09	GmWRKY102	I	Chr02	AtWRKY33	I
Chr13	GmWRKY126	IIa	Chr01	AtWRKY40	IIa
Chr14	GmWRKY133	IIa	Chr02	AtWRKY60	IIa
Chr15	GmWRKY141	IIa	Chr01	AtWRKY40	IIa
Chr04	GmWRKY31	IIa	Chr02	AtWRKY60	IIa
Chr04	GmWRKY31	IIa	Chr04	AtWRKY18	IIa
Chr06	GmWRKY53	IIa	Chr02	AtWRKY60	IIa
Chr06	GmWRKY53	IIa	Chr04	AtWRKY18	IIa
Chr07	GmWRKY68	IIa	Chr01	AtWRKY40	IIa
Chr08	GmWRKY85	IIa	Chr01	AtWRKY40	IIa
Chr15	GmWRKY142	IIb	Chr01	AtWRKY6	IIb
Chr15	GmWRKY142	IIb	Chr04	AtWRKY31	IIb
Chr15	GmWRKY142	IIb	Chr04	AtWRKY42	IIb
Chr17	GmWRKY159	IIb	Chr01	AtWRKY61	IIb
Chr17	GmWRKY154	IIb	Chr01	AtWRKY6	IIb
Chr17	GmWRKY154	IIb	Chr04	AtWRKY42	IIb
Chr17	GmWRKY154	IIb	Chr04	AtWRKY31	IIb
Chr19	GmWRKY184	IIb	Chr04	AtWRKY47	IIb
Chr19	GmWRKY179	IIb	Chr05	AtWRKY72	IIb
Chr02	GmWRKY8	IIb	Chr04	AtWRKY47	IIb
Chr03	GmWRKY27	IIb	Chr04	AtWRKY47	IIb
Chr05	GmWRKY40	IIb	Chr01	AtWRKY61	IIb
Chr07	GmWRKY75	IIb	Chr01	AtWRKY6	IIb
Chr07	GmWRKY75	IIb	Chr04	AtWRKY42	IIb
Chr07	GmWRKY75	IIb	Chr04	AtWRKY31	IIb
Chr09	GmWRKY89	IIb	Chr01	AtWRKY6	IIb
Chr09	GmWRKY89	IIb	Chr04	AtWRKY42	IIb
Chr09	GmWRKY89	IIb	Chr04	AtWRKY31	IIb
Chr01	GmWRKY3	IIc	Chr01	AtWRKY57	IIc
Chr10	GmWRKY103	IIc	Chr02	AtWRKY23	IIc
Chr16	GmWRKY148	IIc	Chr02	AtWRKY43	IIc
Chr17	GmWRKY155	IIc	Chr05	AtWRKY48	IIc
Chr18	GmWRKY174	IIc	Chr02	AtWRKY43	IIc
Chr19	GmWRKY183	IIc	Chr02	AtWRKY23	IIc
Chr19	GmWRKY180	IIc	Chr03	AtWRKY45	I
Chr02	GmWRKY12	IIc	Chr01	AtWRKY57	IIc
Chr02	GmWRKY9	IIc	Chr02	AtWRKY23	IIc
Chr03	GmWRKY26	IIc	Chr02	AtWRKY23	IIc
Chr03	GmWRKY22	IIc	Chr02	AtWRKY12	IIc
Chr04	GmWRKY36	IIc	Chr05	AtWRKY51	IIc
Chr05	GmWRKY48	IIc	Chr04	AtWRKY13	IIc
Chr05	GmWRKY47	IIc	Chr05	AtWRKY51	IIc
Chr06	GmWRKY59	IIc	Chr05	AtWRKY51	IIc
Chr07	GmWRKY70	IIc	Chr02	AtWRKY12	IIc
Chr07	GmWRKY74	IIc	Chr05	AtWRKY48	IIc
Chr08	GmWRKY84	IIc	Chr04	AtWRKY13	IIc
Chr08	GmWRKY83	IIc	Chr05	AtWRKY51	IIc
Chr09	GmWRKY97	IIc	Chr02	AtWRKY12	IIc
Chr09	GmWRKY99	IIc	Chr02	AtWRKY43	IIc
Chr09	GmWRKY91	IIc	Chr05	AtWRKY48	IIc
Chr01	GmWRKY5	IId	Chr02	AtWRKY15	IId
Chr11	GmWRKY113	IId	Chr02	AtWRKY15	IId
Chr14	GmWRKY135	IId	Chr02	AtWRKY17	IId
Chr14	GmWRKY135	IId	Chr04	AtWRKY11	IId
Chr17	GmWRKY160	IId	Chr02	AtWRKY15	IId
Chr17	GmWRKY161	IId	Chr02	AtWRKY17	IId
Chr17	GmWRKY161	IId	Chr04	AtWRKY11	IId
Chr04	GmWRKY32	IId	Chr02	AtWRKY17	IId
Chr04	GmWRKY32	IId	Chr04	AtWRKY11	IId
Chr06	GmWRKY55	IId	Chr02	AtWRKY17	IId
Chr06	GmWRKY55	IId	Chr04	AtWRKY11	IId
Chr10	GmWRKY111	IIe	Chr05	AtWRKY27	IIe
Chr15	GmWRKY143	IIe	Chr01	AtWRKY14	IIe
Chr16	GmWRKY149	IIe	Chr04	AtWRKY22	IIe
Chr16	GmWRKY152	IIe	Chr05	AtWRKY27	IIe
Chr05	GmWRKY50	IIe	Chr04	AtWRKY29	IIe
Chr08	GmWRKY77	IIe	Chr04	AtWRKY29	IIe
Chr09	GmWRKY95	IIe	Chr05	AtWRKY27	IIe
Chr01	GmWRKY7	III	Chr04	AtWRKY53	III
Chr01	GmWRKY7	III	Chr04	AtWRKY41	III
Chr03	GmWRKY28	III	Chr04	AtWRKY53	III
Chr04	GmWRKY37	III	Chr02	AtWRKY55	III
Chr05	GmWRKY51	III	Chr04	AtWRKY53	III
Chr05	GmWRKY51	III	Chr04	AtWRKY41	III
Chr06	GmWRKY58	III	Chr02	AtWRKY55	III
Chr07	GmWRKY69	III	Chr02	AtWRKY46	III
Chr08	GmWRKY78	III	Chr04	AtWRKY41	III
Chr08	GmWRKY78	III	Chr04	AtWRKY53	III
Chr10	GmWRKY104	IId	Chr03	OsWRKY6	IId
Chr10	GmWRKY104	IId	Chr03	OsWRKY121	IId
Chr14	GmWRKY140	I	Chr01	OsWRKY119	IId
Chr14	GmWRKY140	I	Chr05	OsWRKY70	I
Chr14	GmWRKY133	IIa	Chr09	OsWRKY62	IIa
Chr15	GmWRKY141	IIa	Chr02	OsWRKY71	IIa
Chr17	GmWRKY156	IIb	Chr01	OsWRKY9	IIb
Chr18	GmWRKY172	III	Chr01	OsWRKY116	III
Chr18	GmWRKY166	I	Chr01	OsWRKY119	IId
Chr18	GmWRKY172	III	Chr11	OsWRKY46	III
Chr18	GmWRKY172	III	Chr12	OsWRKY97	III
Chr18	GmWRKY166	I	Chr05	OsWRKY53	I
Chr18	GmWRKY171	I	Chr05	OsWRKY70	I
Chr18	GmWRKY166	I	Chr05	OsWRKY70	I
Chr18	GmWRKY171	I	Chr05	OsWRKY53	I
Chr19	GmWRKY184	IIb	Chr01	OsWRKY9	IIb
Chr19	GmWRKY184	IIb	Chr05	OsWRKY5	IIb
Chr02	GmWRKY15	I	Chr01	OsWRKY119	IId
Chr02	GmWRKY13	IId	Chr03	OsWRKY121	IId
Chr02	GmWRKY13	IId	Chr03	OsWRKY6	IId
Chr02	GmWRKY15	I	Chr05	OsWRKY70	I
Chr02	GmWRKY8	IIb	Chr05	OsWRKY5	IIb
Chr03	GmWRKY27	IIb	Chr01	OsWRKY9	IIb
Chr03	GmWRKY23	IId	Chr12	OsWRKY94	IId
Chr03	GmWRKY27	IIb	Chr05	OsWRKY5	IIb
Chr06	GmWRKY52	IIc	Chr05	OsWRKY7	IIc
Chr06	GmWRKY53	IIa	Chr06	OsWRKY28	IIa
Chr09	GmWRKY102	I	Chr01	OsWRKY119	IId
Chr09	GmWRKY101	III	Chr11	OsWRKY46	III
Chr09	GmWRKY101	III	Chr11	OsWRKY104	III
Chr09	GmWRKY101	III	Chr12	OsWRKY97	III
Chr09	GmWRKY97	IIc	Chr4	OsWRKY36	IIc
Chr09	GmWRKY102	I	Chr5	OsWRKY70	I

## Sheet: Table S6
Table S6. The differentially expressed genes with the similar expression trend with GmWRKY164
Gene_ID	dd H2O-0h_FPKM	dd H2O-4h_FPKM	dd H2O-12h_FPKM	dd H2O-24h_FPKM	dd H2O-48h_FPKM	Iminazole-0h_FPKM	Iminazole-4h_FPKM	Iminazole-12h_FPKM	Iminazole-24h_FPKM	Iminazole-48h_FPKM
Glyma.19G114700.1	5455.62	5337.59	2571.04	7674.48	3645.91	6020.35	4272.29	1742.55	4121.86	2566.84
Glyma.20G167500.1	3225	2303.02	770.58	2801.13	1504.31	1909.52	1489.17	457.06	920.66	595.31
Glyma.12G154300.1	979.6	862.6	975.67	1484.97	1353.52	376.4	421.95	624.14	556.46	387.84
Glyma.05G180600.1	788.14	40.01	35.35	1212.21	478.76	529.76	55.03	15.38	86.64	73.39
Glyma.15G141600.1	697.16	749.24	664.94	781.06	557.19	225.34	296.19	382.31	325.7	254.38
Glyma.06G177600.1	642.47	631.6	604.29	1185.43	783.3	292.65	443.91	342.66	368.53	449.92
Glyma.08G138200.2	572.7	105.7	37.79	902.33	521.12	226.04	65.59	23.93	13.75	17.31
Glyma.20G027200.1	476.02	157.07	114.04	373.69	344.42	339.21	135.44	79.54	248.24	205.31
Glyma.05G216000.1	435.78	354.07	168.09	460.26	233.13	87.73	89.49	71.53	44.94	35.1
Glyma.17G084600.1	407.88	438.47	308.18	419.34	414.28	269.84	258.54	200.98	278.68	152.31
Glyma.14G195000.1	405.22	110.88	42.17	465.04	177.1	438.44	65.64	13.33	90.13	37.71
Glyma.05G180600.4	375.57	51.88	32.66	673.65	320.22	273.84	29.93	20.57	7.68	76.16
Glyma.11G239400.1	353.89	375.26	289.37	388.04	310.17	498.81	222.48	202.46	260.24	206.26
Glyma.15G141900.1	334.85	188.52	193.91	151.77	356.22	49.82	78	130.91	94.9	90.85
Glyma.19G161400.1	317.66	105.08	168.21	176.13	277.27	180.57	90.51	103.49	124.65	160.75
Glyma.07G034900.1	312.37	150.83	89.66	1734.42	220.26	422.57	170.63	18.24	97.2	117.21
Glyma.03G244400.1	306.64	240.63	52.72	499.4	364.66	256.29	205.76	23.47	168.75	166.65
Glyma.11G171400.1	279.25	167.31	167.23	193.11	250.81	157.64	76.74	101.28	60.83	33.67
Glyma.11G075500.1	274	103.69	216.56	582.45	506.66	240.74	118.55	128.21	223.58	205.73
Glyma.15G238600.1	270.53	62.36	82.05	285.54	202.28	280.01	91.04	26.3	145.13	116.42
Glyma.14G093100.1	256.92	176.96	234.38	487.01	403.9	240.09	144.24	136.95	258.99	267.38
Glyma.20G184800.1	250.37	178.27	151.8	182.47	96.43	22.04	49.17	67.38	67.02	11.27
Glyma.14G092800.1	246.32	228.71	1152.32	471.63	259.34	117.17	230.65	576.74	336.14	101.97
Glyma.15G016300.1	240.22	91.69	122.03	221.51	244.47	190.04	97.05	74.11	100.55	123.21
Glyma.12G217400.1	231.71	42.97	346.77	1629.64	681.64	151.81	109.44	127.07	83.66	428.02
Glyma.01G154900.1	231.12	71.9	42.49	91.36	178.78	83.59	55.37	22.06	54.18	84.72
Glyma.07G034800.1	209.24	157.89	437.61	498.94	222.49	283.23	243.5	180.34	95.8	153.55
Glyma.18G127200.1	193.95	617.33	503.64	271	185.8	118.94	553.26	310.98	178.87	117.69
Glyma.12G210600.1	187.05	73.46	35.61	86.58	74.27	118.18	32.81	17.89	39.39	30.69
Glyma.02G228100.3	185.29	86.69	44.09	204.89	137.46	243.91	26.64	8.17	135.33	41.05
Glyma.01G167700.1	174.44	39.16	107.94	289.26	265.96	137.5	48.06	59.77	138.62	123.19
Glyma.10G151000.2	159.87	164.26	281.55	255.25	332.63	87.23	103.01	195.16	119.29	66.03
Glyma.16G058500.1	159.11	95.44	81.94	119.96	167.38	117.97	95.71	46.74	81.08	106.59
Glyma.20G166400.1	154.11	1.38	12.38	47.48	74.74	70.43	12.24	6.54	25.36	53.03
Glyma.02G132100.1	151.19	129.3	60.2	98.87	66.92	126.59	70.2	41.38	63.03	41.57
Glyma.06G116200.1	148.22	81.88	67.37	80.6	111.76	121.7	66.02	45.86	53.27	66.05
Glyma.08G010000.1	139.72	85.81	85.05	76.3	74.93	41.91	35.19	42.48	40.8	36.16
Glyma.08G304000.1	129.91	53.5	25.72	122.62	109.57	105.22	59.99	14.34	77.75	65.29
Glyma.14G130700.1	126.25	59.42	57.53	167.4	140.47	71.91	53.77	36.11	60.88	49.67
Glyma.06G003800.1	119.44	161.42	108.1	135.02	172.19	88.57	124.42	61.29	81.93	73.95
Glyma.18G138300.1	113.25	49.73	24.76	85.75	83	86.83	36.63	17.29	26.58	42.37
Glyma.12G075400.1	112.71	39.09	83.6	73.81	117.17	68.44	52.34	58.71	44.39	58.33
Glyma.08G034400.1	100.88	99.51	35.85	256.57	138.48	131.48	64.21	24.42	163.27	83.84
Glyma.10G158900.1	98.97	40.2	35.26	53.26	80.79	42.25	17.53	20.81	34.19	23.44
Glyma.17G230700.1	98.37	86.76	386.92	207.24	159.92	96.51	146.35	111.16	118.23	81.15
Glyma.11G073000.1	93.23	69.85	49.83	49.22	53.21	43.71	41.3	29.92	21.86	14.18
Glyma.11G134200.1	91.54	54	96.44	96.39	111.52	66.07	39.36	60.63	48.05	41.42
Glyma.06G165700.1	90.42	82.99	73.68	79.76	131.01	51.77	63.67	41.84	27.13	81.93
Glyma.02G268000.4	89.72	51.65	106.77	108.96	174.47	6.5	0	73.37	62.07	0.08
Glyma.06G117200.1	88.76	11.99	22.93	34.05	61.62	11.31	9.26	8.4	18.89	43.31
Glyma.18G192000.1	86.12	48.46	38.82	44.1	55.08	16.27	13.4	15.06	10.34	8.83
Glyma.20G103200.1	84.86	86.37	93.26	106.3	90.39	83.29	97.51	66.11	67.89	60.12
Glyma.10G081700.1	83.71	117.75	86.58	117.38	105.62	77.56	92.91	52.42	77.7	63.35
Glyma.10G081700.2	83.71	117.75	86.58	117.38	105.62	77.56	92.91	52.42	77.7	63.35
Glyma.11G130200.1	83.29	61.84	38.9	70.12	89.2	53.69	91.32	26.95	23.28	27.28
Glyma.07G240800.1	82.61	60.09	40.95	52.08	47.75	61.34	45.92	26.58	29.91	31.38
Glyma.13G206500.1	81.28	174.25	111.87	202.39	101.8	84.83	176.83	71.95	69.44	54.93
Glyma.13G206500.3	81.28	174.25	111.87	202.39	101.8	84.83	176.83	71.95	69.44	54.93
Glyma.13G206500.2	81.28	174.25	111.87	202.39	101.8	84.83	176.83	71.95	69.44	54.93
Glyma.07G090800.1	78.96	217.24	100.28	101.2	68.72	76.51	206.17	71.34	62.96	48.57
Glyma.18G218700.1	76.79	108.52	75.07	132.59	92.67	92.39	53.14	34.16	60.81	55.78
Glyma.17G253100.1	76.71	59.87	110.42	46.96	51.35	20.55	64.99	59.85	24.23	23.47
Glyma.02G119600.1	73	26.57	19.69	37.99	54.29	25.12	9.94	9.11	20.9	17.56
Glyma.02G015000.1	70.15	21.45	12.12	22.3	58.43	29.24	11.83	8.06	6.71	40.27
Glyma.07G139300.1	69.99	87.41	173.69	102.74	74.56	47.72	87	101.68	40.1	22.95
Glyma.20G231600.1	69.53	18.66	38.4	68.56	64.72	57.87	22.83	26.48	40.36	34.53
Glyma.03G078200.1	67.3	39.2	82.68	36.1	43.29	9.47	50.06	49.01	17.96	20.87
Glyma.04G057800.1	66.85	67.45	77.14	79.81	67.75	48.47	41.39	34.81	53.58	45.68
Glyma.11G061100.2	66.75	40.09	27.69	39.49	33.16	37.87	38.67	18.6	20.01	19.22
Glyma.12G058200.1	66.22	53.13	66.07	57.93	84.59	37.49	31.52	36.45	35.82	38.24
Glyma.17G096600.1	64.32	15.42	15.69	30.02	30.94	44.12	17.13	10.71	18.69	21.25
Glyma.04G012700.1	63.99	116.43	135.06	42.9	47.5	31.37	99.52	78.27	23.35	23.31
Glyma.02G104900.1	63.88	79.91	67.38	49.35	58.08	62.12	108.23	47.53	30.44	31.22
Glyma.20G158500.1	63.13	100.08	70.42	329.4	41.03	65.16	47.4	30.21	52.94	19.46
Glyma.08G052800.1	60.36	38.62	150.63	70.23	43.32	57.29	31.74	101.45	40.22	30.87
Glyma.19G089800.1	60.29	25.41	76.35	69.04	36.47	38.62	25.52	41.71	34.25	12.76
Glyma.09G037600.1	56.82	40.33	41.57	48.41	67.67	21.72	16.4	28.06	17.15	10.27
Glyma.19G016000.1	56.25	28.65	56.05	69.45	49.43	41.85	26.36	31.55	37.48	30.53
Glyma.11G063900.1	55.95	24.51	25.05	32.75	53.42	32.57	16.44	13.53	10.15	10.23
Glyma.11G216500.1	55.13	36.08	28.71	53.38	61.85	44.28	27	17.45	36.31	37.48
Glyma.11G199400.1	55.06	40.25	37.35	57.12	61.63	38.87	23.62	24.42	34.99	32.79
Glyma.10G089300.1	52.99	14.75	5.06	36.73	59.04	25.24	14.18	2.52	7.67	14.15
Glyma.18G028400.1	52.65	5.43	9.46	25.96	47.34	37.44	5.74	4.88	8.72	18.36
Glyma.18G028400.2	52.65	5.43	9.46	25.96	47.34	37.44	5.74	4.88	8.72	18.36
Glyma.15G151300.1	52.18	43.87	24.97	28.07	65.59	23.43	20.5	17.19	19.81	21.41
Glyma.01G098000.1	51.78	19.81	35.77	37.35	40.72	39.89	21.77	24.81	22.45	25.98
Glyma.06G168000.1	47.74	38.05	13.67	11.7	89.03	30.14	33.11	8.26	5.28	0.95
Glyma.10G006500.2	46.9	29.76	20.28	53.81	53.97	17.62	16.26	1.41	24	31.43
Glyma.15G152000.1	46.26	58.11	160	65.23	115.9	37.18	44.11	110.07	43.23	76.24
Glyma.20G126500.1	46.22	39.68	27.43	35.64	49.93	19.34	37.41	18.89	25.24	23.46
Glyma.01G009200.1	44.98	29.69	36.61	39.04	30.9	26.42	48.29	16.28	25.91	19.99
Glyma.12G114900.1	44.92	54.57	27.14	50.97	75.79	29.55	64.8	18.49	26.49	29.02
Glyma.14G165000.1	44.84	7.07	4.54	4.13	3.42	9.32	3.26	3.11	1.52	1.47
Glyma.08G279700.1	44.3	22.35	11.78	69.33	51.92	60.62	13.67	7.26	30.74	33.91
Glyma.17G090500.1	44.2	71.47	53.85	10.16	135.49	7.08	64.47	33.73	2.55	5.5
Glyma.17G257200.1	43.13	69.52	205.23	68.74	89.63	10.96	51.1	78.75	25.29	30.16
Glyma.15G141500.1	42.97	23.96	29.25	16.18	21.04	7.86	11.51	20.46	8.99	3.1
Glyma.02G072500.1	42.39	41.34	75.55	64.31	71.4	26.05	51.26	50.61	33	43.72
Glyma.01G157400.1	41.88	58.73	49.56	35.32	44.79	31.6	40.1	34.9	12.22	21.82
Glyma.08G109700.1	41.57	53.3	50.75	62.76	47.22	35.71	37.86	34	39.9	27.2
Glyma.08G014400.1	40.69	25.98	24.28	50.43	35.16	32.44	31.48	15.18	25.91	22.56
Glyma.01G017000.1	40.67	38.06	86.2	63.69	28.11	19.12	34.31	57.78	18.87	17.29
Glyma.04G061500.1	39.72	12.66	16.95	56.59	37.98	32.31	5.7	5.85	36.38	17.84
Glyma.18G159800.1	39.15	40.55	46.08	59.88	56.53	35.9	58.54	20.79	28.36	32.77
Glyma.14G086300.1	38.88	17.08	5.74	23.67	27.35	28.4	17.67	2.23	5.83	10.02
Glyma.14G086300.2	38.88	17.08	5.74	23.67	27.35	28.4	17.67	2.23	5.83	10.02
Glyma.15G090300.1	38.82	32.46	46.69	74.77	42	43.15	36.59	30.08	25.31	28.58
Glyma.09G104200.1	38.42	14.97	6.75	41.49	26.94	30.52	20.34	4.5	14.5	18.32
Glyma.07G004300.1	38.25	17.11	21.01	37.05	23.6	23.59	31.94	8.68	22.81	16.67
Glyma.13G009100.1	37.64	20.96	75.5	107.21	37.52	31.12	14.13	37.6	36.91	18.22
Glyma.10G180000.1	37.64	18.04	10.12	32.2	36.44	24.19	9.81	6.29	8	16.07
Glyma.13G009100.2	37.64	20.96	75.5	107.21	37.52	31.12	14.13	37.6	36.91	18.22
Glyma.13G161900.1	37.06	48.63	51.51	42	18.58	18.33	29.59	27.82	15.62	8.18
Glyma.10G256000.1	36.88	9.72	32.83	29.44	35.47	22.09	11.26	15.75	14.36	18.01
Glyma.12G220000.1	36.6	35.21	28.54	43.17	45.47	28.05	22.23	20.34	30.59	25.03
Glyma.18G182800.1	36.32	50.22	9.94	16.37	15.76	33.01	41.43	3.95	10.99	6.73
Glyma.01G061100.1	36.3	6.65	3.4	13.46	18.08	10.68	4.93	2.42	7.11	9.45
Glyma.18G212200.1	34.96	22.22	13.39	72.94	42.31	40.14	15.96	4.48	36.63	26.46
Glyma.06G126100.1	34.72	5.92	5.14	35.37	31.45	29.81	7.12	2.54	18.33	15.34
Glyma.08G336100.1	34.6	23.47	35.1	27.32	46.34	10.22	21.83	24.97	6.25	7.84
Glyma.05G152500.1	34.23	16.05	15.33	76.91	62.73	31.49	11.4	4.52	20.85	17.02
Glyma.04G022900.1	33.77	6.68	3.89	32.04	27.09	15.7	3.57	0.96	14.21	10.71
Glyma.11G145100.1	33.7	18.07	21.51	49.2	29.46	27.49	10.75	10.9	22.99	17.44
Glyma.04G252100.1	33.55	19.34	36.15	27.94	29.82	16.94	12.14	21.65	9.61	6.67
Glyma.15G098500.2	33.45	25.53	13.62	33.94	40.01	35.7	19.42	5.68	11.67	13.47
Glyma.07G252600.2	33.33	31.44	29.01	38.54	40.99	21.2	27.64	19.5	10.84	21.62
Glyma.03G159100.2	33.3	4.7	14.38	32.42	30.35	19.75	12.15	10.14	18.41	11.49
Glyma.14G209700.1	33.26	24.14	34.2	45.1	30.97	34.01	24.41	21.01	26.27	20.37
Glyma.12G217400.2	33.25	24.2	153.78	579.63	174.87	50.58	33.73	5.75	19.3	110.87
Glyma.19G015500.1	33.08	43.27	37.09	48.96	47.29	17.79	47.05	26.45	23.36	27.59
Glyma.08G112300.1	32.63	30.71	64	48.29	36.95	32.85	26.98	35.17	28.23	22.59
Glyma.11G197400.1	32.37	23.13	21.83	7.36	54.69	14.66	30.27	13.64	2.65	1.79
Glyma.01G112900.1	31.63	25.07	69.2	30.27	30.83	5.41	19.45	31.53	4.99	14.41
Glyma.07G273000.2	31.5	6.4	29.62	23.75	30.62	24.75	10.08	12.17	10.24	20.93
Glyma.03G250800.1	31.34	32.47	19.52	38.98	33.46	9.75	32.12	12.67	9.03	13.58
Glyma.02G125100.2	31.29	38.2	36.11	32.28	40.59	20.46	15.13	25.48	14.49	7.18
Glyma.15G179800.1	30.64	32.31	29.06	34	29.05	21.37	34.71	18.82	14.69	16.16
Glyma.11G122700.1	30.04	178.74	93.62	48.01	32.26	24.6	140.76	46.16	18.2	18.13
Glyma.17G127000.1	30.04	17.38	12.15	29.01	28.41	38.75	8.25	6.41	19.52	20.01
Glyma.06G238500.1	29.86	21.76	27.6	46.35	34.23	31.96	24.86	14.98	18.52	18.91
Glyma.06G163000.1	29.72	8.79	15.29	17.21	24.87	20.31	6.04	9.93	12.02	14.16
Glyma.07G087500.2	29.37	29.1	19.39	27.34	26.43	14.9	13.07	9.22	12.15	13.81
Glyma.15G127500.1	29.11	0.66	3.68	15.8	4.31	17.66	0.79	1.98	1.1	0.88
Glyma.14G094200.1	29.01	20.38	35.51	22.76	28.55	19.87	9.9	21.21	15.88	13.54
Glyma.18G126500.1	28.97	85.14	76.86	67.27	29.75	19.82	57.92	33.37	26.81	18.85
Glyma.18G103000.1	28.88	19.39	26.31	24.39	19.68	11.19	30.06	15.61	5.61	5.81
Glyma.18G055300.1	28.29	9.41	30.52	14.56	20.21	13.29	13.29	14.6	8.12	12.49
Glyma.11G147100.1	28.15	30.48	28.54	41	23.47	24.16	18.79	9.74	19.62	16.08
Glyma.17G011600.1	28.09	14.09	8.09	19.17	32.97	10.53	4.35	5.6	12.81	11.18
Glyma.10G205800.1	28.05	20.27	22.3	26.22	30.86	2.49	4.06	8.65	8.32	1.09
Glyma.18G003100.1	28.02	28.16	67.97	47.29	23.91	29.6	32.29	32.9	4.68	9.84
Glyma.10G236300.1	27.83	29.07	23.19	50.01	31.29	20.66	16.91	5.62	16.62	13.8
Glyma.09G206000.1	27.65	30.45	43.92	27.54	44.52	20.67	32.14	28.01	14.56	21.52
Glyma.06G071500.1	27.57	19.45	30.59	36.8	32.78	20.66	20.79	20.38	20.51	15.64
Glyma.17G095000.1	27.14	17.61	10.99	27.68	21.31	27.9	11.2	5.22	18.84	9.93
Glyma.08G173400.1	27.09	49.24	81.33	42.76	43.84	8.82	61.62	57.11	21.81	22.83
Glyma.07G051700.1	26.84	11.8	8.12	21.99	41.56	23.74	13.66	3.37	10.55	21.77
Glyma.05G216100.1	26.62	7.78	3.93	8.38	7.79	13.78	4.54	0.61	3.71	3.12
Glyma.01G025800.1	26.29	9.02	22.19	12.07	17.19	6.76	19.3	12.41	3.45	5.05
Glyma.19G258700.1	26.27	7.12	7.48	10.82	21.7	8.09	4.49	3.72	7.56	13.59
Glyma.15G006800.1	26.14	17.29	21.64	21.59	31.17	18.52	9.53	8.34	13.85	18.01
Glyma.17G144100.1	26.03	35.04	57.18	34.61	31.98	22.25	39.87	39.6	17.34	14.46
Glyma.14G221700.1	25.75	27.01	30.92	28.09	31.47	24.73	13.08	4.61	7.65	16.85
Glyma.11G027000.1	25.74	34.78	24.97	44.63	24.43	35.82	64.02	17.17	13.15	17.12
Glyma.12G082300.1	25.74	13.52	19.7	26.06	26.15	23.4	11.55	12.33	16.57	16.42
Glyma.12G082300.2	25.74	13.52	19.7	26.06	26.15	23.4	11.55	12.33	16.57	16.42
Glyma.04G039300.3	25.61	35	21.84	41.7	22.78	28.72	34.81	12.6	23.2	13.04
Glyma.04G039300.1	25.61	35	21.84	41.7	22.78	28.72	34.81	12.6	23.2	13.04
Glyma.15G009900.2	25.61	4.57	15.11	30.69	21.39	26.86	18.25	2.69	20.47	7.75
Glyma.10G049200.1	25.59	8.84	14.46	25.28	19.91	25.94	9.17	9.99	13.78	12.8
Glyma.01G175500.1	25.4	25.41	31.24	29.59	31.14	16.28	23.47	12.21	14.49	15.18
Glyma.13G315900.1	24.77	7.78	10	13.65	17.12	6.73	10.57	5.15	8	7.15
Glyma.15G184400.1	24.59	25.82	24.07	32.33	17.73	28.09	24.01	16.27	20.04	9.77
Glyma.09G195400.1	24.48	13.68	15.17	42.54	23.29	28.28	19.69	9.71	16.31	11.36
Glyma.18G115700.1	24.44	7.04	1.87	20.55	26.97	19.96	4.87	0.63	12.81	17.62
Glyma.09G143500.1	24.41	23.92	20.59	16.52	17.72	5.45	8.6	12.04	5.1	2.91
Glyma.09G170400.1	24.19	24.29	41.33	31.26	43.94	22.98	25.61	28.41	21.53	27.92
Glyma.12G005700.1	24.14	24.89	29.44	28.92	35.88	22.84	21.8	19.99	17.24	19.22
Glyma.06G322100.1	24.01	16.74	9.16	14.03	60.69	16.29	9.19	6.05	8.8	9.31
Glyma.15G157700.1	23.76	5.87	14.27	26.1	19.94	13.31	15.56	9.45	14.62	9.53
Glyma.02G030800.1	23.74	9.96	27.06	30.6	25.71	16.99	15.98	13.54	18.18	17.55
Glyma.15G084900.1	23.62	8.33	26.25	17.82	17.13	5.88	3.82	14.28	5.64	1.56
Glyma.19G245200.1	23.59	18.13	45.01	24.8	21.52	15.98	24.24	29.08	13.27	12.56
Glyma.01G215500.1	23.54	25.89	32.56	40.99	12.86	17.3	35.11	17.58	6.57	8.84
Glyma.16G031100.1	23.32	20.39	8.92	24.97	35.94	19.45	21.03	6.01	10.57	13.66
Glyma.13G330400.1	23.27	8.64	3.28	34.52	19.57	15.02	8.78	1.95	7.66	7.95
Glyma.15G244200.1	23	3.84	13.08	45.18	34.23	50.1	6.78	8.37	24.53	17.31
Glyma.16G018000.1	22.9	2.43	8.38	18.47	17.57	8.61	3.15	4.67	8.16	10.08
Glyma.07G020900.1	22.87	11.88	18.89	45.17	17.89	13.46	7.95	11.55	30.13	7.56
Glyma.10G225900.1	22.74	7.82	9.39	16.84	21	6.81	1.71	2.98	8.47	4.39
Glyma.04G064600.1	22.7	12.36	12.56	22.09	20.43	14.65	8.68	7.08	11.81	8.44
Glyma.20G105400.1	22.45	31.15	61.57	25.85	24.22	9.68	29.89	42.57	17.87	15.62
Glyma.01G207200.1	21.89	23.83	26.48	28.66	28.61	16.42	28.04	11.08	15.75	12.55
Glyma.19G028800.1	21.88	14.49	15.25	25.54	25.58	31.49	10.84	8.42	16.32	14.53
Glyma.14G130600.1	21.88	7.19	13	26.97	21.04	18.08	11.51	6.14	11.24	7.22
Glyma.05G141000.1	21.44	21.46	16.17	14.01	28.41	20.15	16.46	8.54	8.44	12.84
Glyma.12G073900.1	21.21	29.8	17.17	7.6	23.53	3.22	31.05	11.18	1.52	1.22
Glyma.10G263200.1	20.75	27.39	9.91	23.16	24.32	13.94	21.15	5.89	13.12	15.82
Glyma.17G154200.1	20.64	13.88	17.32	10.89	17.31	8.25	9.84	9.78	4.5	7.87
Glyma.09G036700.1	20.57	14.42	5.49	20.3	30.03	6.85	7.7	2.74	3.78	6.97
Glyma.06G192700.1	20.22	16.52	12.05	28.48	26.47	15.78	11.15	7.46	16.96	12.25
Glyma.13G138100.1	20.08	6.26	6.43	18.4	16.98	7.2	7.52	2.68	5.17	4.77
Glyma.07G220500.1	19.75	17.59	8.96	13.16	19.5	11.83	12.19	4.82	8.69	10.55
Glyma.07G222500.1	19.57	16.82	13.99	16.84	17.22	13.88	14.16	7.22	9.21	10.37
Glyma.16G134000.1	19.43	2.6	4.16	6.46	10.31	8.99	8.06	2.24	2.67	6.61
Glyma.14G092600.1	19.42	14.86	19.09	14.31	17.98	6.62	14.54	12.1	7.99	6.24
Glyma.07G051500.1	19.41	10.37	12.29	15.34	21.17	1.81	13.64	6.94	1.1	2.95
Glyma.08G178500.1	19.36	12.37	10.67	14.29	13.19	9.51	6.13	6.26	5.57	3.55
Glyma.05G247700.1	19.22	26.17	23.64	30.85	17.43	19.22	18.37	16.52	13.42	6.85
Glyma.11G149900.2	19.15	21.44	54.22	24.11	24.15	3.61	20.91	30.68	7.6	8.52
Glyma.11G149900.1	19.15	21.44	54.22	24.11	24.15	3.61	20.91	30.68	7.6	8.52
Glyma.11G151800.1	19.04	8.61	13.71	76.53	22.44	34.04	16.65	5.73	8.91	13.33
Glyma.03G243700.1	18.96	6.82	2.82	17.42	10.53	19.32	6.77	1.64	11.93	7.44
Glyma.08G296000.1	18.87	23.31	42.05	37.02	20.49	19.58	37.61	23.9	20.8	11.21
Glyma.07G183100.1	18.84	6.21	10.22	16.22	12.47	7.28	5.44	4.37	8.63	7.75
Glyma.03G085900.1	18.62	17.68	27.91	25.25	32.69	13.26	16.92	13.32	10.74	10.89
Glyma.01G241500.1	18.31	9.02	12.28	31.84	18.71	17.92	6.43	4.96	15.13	11.7
Glyma.04G037400.1	17.77	39.44	39.81	54.05	21.08	19.16	22.53	11.89	19.63	13.41
Glyma.14G220700.1	17.68	5.5	3.94	41.68	20.62	20.69	2.94	2.21	6.32	7.82
Glyma.08G232100.1	17.56	7.61	22.21	29.08	26.72	13.98	8.29	12.79	16.24	7.42
Glyma.19G262000.2	17.46	4.27	25.52	16.14	24.88	12.03	2.69	17.79	6.99	12.86
Glyma.08G243600.1	17.44	10.24	14.15	12.91	15.5	10.09	15.78	6.2	3.45	7.64
Glyma.06G065300.1	17.37	23.37	27.47	23	24.97	7.68	13.62	7.26	9.99	10.1
Glyma.14G193000.1	17.36	7.18	0.59	34.69	20.81	22.77	4.06	0.36	6.06	5.24
Glyma.13G335300.2	16.71	13.82	26.25	15.17	24.87	11.73	13.32	10.55	9.82	12.85
Glyma.08G345400.1	16.59	7.08	5.89	15.86	16.81	14.84	5.41	3.77	7.1	7.64
Glyma.13G224000.1	16.55	8.31	4.54	35.72	45.95	6.15	3.96	1.86	8.15	13.73
Glyma.13G164300.1	16.51	20.65	33.49	15.37	15.16	9.55	15.46	18.92	5.91	4.56
Glyma.20G169300.1	16.42	27.81	13.92	21.77	17.31	15.84	25.25	6.34	8.73	11.25
Glyma.13G323000.1	16.18	20.43	10.69	16.44	18.39	11.09	15.41	5.51	11.44	8.98
Glyma.17G242600.1	16.12	0	3.94	9.19	17.02	3.83	0	2.5	4.1	2.51
Glyma.10G211200.1	16.08	19.23	21.6	20.61	29.02	16.18	12.07	11.87	14	14.09
Glyma.17G081300.1	15.87	34.77	11.04	41.16	15.3	23.59	25.94	4.19	11.94	5.4
Glyma.20G020900.1	15.83	15.32	20.51	23.24	23.98	12.73	7.06	12.34	12.33	7.24
Glyma.20G210500.1	15.5	6.01	5.05	15.57	19.28	11.77	4.08	2.5	2.43	4.81
Glyma.08G061000.1	15.21	11.29	7.48	19.16	19.26	5.92	8.69	5.27	10.83	9.86
Glyma.13G358400.1	15.17	0	7.89	7.88	14.18	10.54	2.34	4.99	5.47	8.77
Glyma.14G089800.1	15.13	33.72	55.41	82.61	122.3	48.7	12.61	23.08	34.29	56.31
Glyma.20G146000.1	14.98	12.46	19.83	14.64	18.53	10.42	10.91	13.7	10.36	11.17
Glyma.05G200500.2	14.91	4.19	4.29	9	13.5	11.8	3.7	2.16	4.28	7.01
Glyma.05G200500.1	14.91	4.19	4.29	9	13.5	11.8	3.7	2.16	4.28	7.01
Glyma.05G200500.3	14.91	4.19	4.29	9	13.5	11.8	3.7	2.16	4.28	7.01
Glyma.14G209400.1	14.84	30.12	36	11.66	11.25	21	34.89	9.77	6.7	7.14
Glyma.16G179300.7	14.81	11.4	15.16	11.97	10.87	10.02	9.98	8.68	5.39	5.62
Glyma.16G179300.1	14.81	11.4	15.16	11.97	10.87	10.02	9.98	8.68	5.39	5.62
Glyma.06G110400.1	14.8	4.86	5.61	5.89	8.9	5.88	5.19	3.47	3.47	5.35
Glyma.10G000300.1	14.71	9.72	3.5	7.68	10.1	3.41	3.55	1.52	1.41	0.92
Glyma.11G231400.1	14.63	39.09	15.82	21.87	28.08	6.18	11.1	6.29	3.1	3.95
Glyma.14G050000.4	14.49	16.44	12.63	11.67	14.25	10.94	8.13	7.19	6.88	5.34
Glyma.13G353100.1	14.36	3.07	2.68	7.53	12.54	11.29	5.53	0.99	4.77	3.06
Glyma.10G244200.1	14.11	3.56	4.31	7.27	8.57	6.63	5.39	2.13	3.45	5.48
Glyma.09G008400.1	14.02	6.84	10.45	18.55	16.14	4.95	3.09	4.78	5.52	2.47
Glyma.15G243400.1	14	3.91	1.94	29.64	16.14	12.76	6.48	1.15	10.23	10.84
Glyma.20G139000.1	13.99	0	1.96	4.31	9.99	3.72	2.47	1.34	2.21	6.68
Glyma.02G134600.1	13.83	8.35	12.88	20.31	18.46	15.71	11.56	8.2	11.78	10.29
Glyma.04G049900.5	13.79	14.84	38.48	35.47	17.27	12.8	10.51	17.71	16.13	10.71
Glyma.05G167700.1	13.5	13.01	21.51	13.63	19.28	11.14	9.76	14.38	9.04	12.56
Glyma.02G026900.1	13.49	17.12	22.18	15.97	12.22	13.1	22.32	15.34	9.39	8.24
Glyma.13G205000.2	13.48	7.23	14.31	19.1	26.23	13.38	10.73	6.52	12.75	11.97
Glyma.13G205000.1	13.48	7.23	14.31	19.1	26.23	13.38	10.73	6.52	12.75	11.97
Glyma.15G048900.1	13.47	10.87	20.01	12.63	14.09	7.36	15.28	9.21	8.89	8.89
Glyma.06G275400.1	13.4	8.58	5.71	6.34	7.4	7.17	11.81	2.46	3.91	4.9
Glyma.15G142200.1	13.38	7.41	8.86	16.75	43.72	3.05	2.97	4.75	7.86	4.82
Glyma.08G005000.3	13.31	8.08	4.64	7.56	9.28	6.74	4.61	1.43	5.23	5.48
Glyma.08G005000.1	13.31	8.08	4.64	7.56	9.28	6.74	4.61	1.43	5.23	5.48
Glyma.07G183200.1	13.24	5.69	4.82	10.13	13.44	9.42	6.25	1.29	4.02	5.59
Glyma.18G116200.1	13.05	48.65	32.53	29.03	27.29	14.63	61.8	10.4	7.56	12.07
Glyma.02G104600.1	12.81	7.31	12.98	48.19	18.86	27.37	14.66	9.2	5.39	13.13
Glyma.20G018000.1	12.77	16.68	8.24	0.59	9.5	0.35	13.56	2.39	0.31	1.14
Glyma.02G074000.1	12.73	6.75	12.78	11	9.45	7.02	7.35	6.63	5.53	5.56
Glyma.08G112500.1	12.65	16.99	45.47	15.1	14.15	8.28	8.44	29.87	8.86	5.35
Glyma.10G244900.1	12.62	6.6	11.43	13.51	13.19	10.08	5.95	5.66	7.85	8.35
Glyma.12G056400.1	12.38	0	8.58	4.56	6.17	3.32	14.21	2.16	1.19	3.27
Glyma.08G214300.1	12.36	16.53	23.23	11.33	20.78	13.4	6.41	15.4	5.21	14.71
Glyma.13G304300.1	12.32	16.21	17.51	12.8	19.04	11.04	9.12	9.77	8.3	8.79
Glyma.20G155400.3	12.32	9.66	31.45	10.79	14.35	10.16	11.1	14.95	3.62	0.5
Glyma.03G196100.1	12.2	13.49	12.92	15.13	15.23	11.71	13.98	6.28	10.47	4.98
Glyma.11G051000.1	12.14	11.61	1.41	15.66	9.38	10.35	7.29	0.87	9.41	4.7
Glyma.11G000400.1	12.01	4.4	11.38	12.97	14.21	12.68	6.17	4.71	8.87	6.75
Glyma.20G077300.1	11.98	7.17	17.57	35.18	39.84	29.36	5.03	7.46	15.56	22.68
Glyma.12G197700.1	11.91	24.46	21.63	12.53	19.87	10.86	15.48	12.9	8.35	9.78
Glyma.12G055900.1	11.71	3.17	3.82	9.89	9.55	9.47	2.43	1.69	5.8	6.4
Glyma.15G143400.1	11.71	12.67	15.66	19.64	17.4	9.64	12.49	8.68	13.75	11.43
Glyma.03G173800.1	11.63	24.84	17.63	22.35	22.29	17.51	22.59	11.75	13.26	13.78
Glyma.18G049100.1	11.49	17.81	23.95	15.29	18.23	17.3	15.07	16.97	10.81	12.61
Glyma.20G238400.2	11.41	26.86	22.94	22.62	25.71	10.36	24.49	15.3	16.05	9.62
Glyma.17G165600.1	11.34	3.33	2.32	9.42	5.01	3.53	0.53	1.15	2.86	2.95
Glyma.05G248900.1	11.24	11.65	9.99	16.95	17.09	8.81	10.37	2.4	8.54	9.4
Glyma.05G203700.1	11.09	3.54	1.54	11.71	4.89	11.86	2.06	0.76	4.02	3.34
Glyma.17G118700.1	11.03	17.39	22.3	8.72	10.54	8.86	12.26	13.26	5.38	6.86
Glyma.03G058000.1	10.86	11.15	7.26	13.05	7.77	13.75	2.38	3.48	6.78	2.29
Glyma.18G045300.1	10.84	6.23	6.73	7.88	10.74	2.97	3.33	2.38	4.95	3.06
Glyma.16G200700.1	10.8	8.23	2.62	13.3	14.1	6.29	7.54	1.63	5.7	5
Glyma.05G161000.2	10.79	8.38	4.62	12.37	16.54	6.1	11.46	2.51	8.58	7.04
Glyma.05G161000.3	10.79	8.38	4.62	12.37	16.54	6.1	11.46	2.51	8.58	7.04
Glyma.15G057300.1	10.76	22.21	36.52	53.87	103.84	32.68	14.84	10.32	25.52	58.21
Glyma.04G141400.5	10.68	6.43	1.61	14.29	13.6	7.22	9.1	0.71	2.74	5.24
Glyma.04G141400.4	10.68	6.43	1.61	14.29	13.6	7.22	9.1	0.71	2.74	5.24
Glyma.06G298500.1	10.67	5.58	9.62	7.65	8.83	6.59	3.66	5.9	2.8	4.94
Glyma.11G142900.2	10.54	5.29	11.88	29.92	26.26	11.95	0.98	7.4	19.67	12.21
Glyma.11G142900.3	10.54	5.29	11.88	29.92	26.26	11.95	0.98	7.4	19.67	12.21
Glyma.18G250100.2	10.52	4.96	25.61	13.09	7.47	7.3	5.05	15.14	5.82	4.56
Glyma.03G165600.1	10.46	11.49	10.65	11.32	12.65	9.94	10.16	7.6	7.29	7.81
Glyma.08G132400.1	10.44	3.9	7.61	11.88	11.12	5.31	3.48	2.98	3.94	6.34
Glyma.17G032400.1	10.41	18.45	14.34	13.52	12.86	6.6	16.45	3.27	4.84	4.77
Glyma.13G234300.2	10.34	9.55	16.1	15.72	11.9	7.21	9.77	6.25	8.07	6.3
Glyma.U034300.1	10.34	2.9	1.81	9.14	5.2	6.03	4.2	1.11	3.7	3.47
Glyma.15G057500.1	10.31	36.17	51.56	70.73	128.07	35.75	10	14.96	28.96	76.95
Glyma.13G224100.1	10.24	8.73	5.54	13.09	11.7	5.87	7.01	3.76	6.27	7.89
Glyma.12G016300.2	10.23	7.5	8.04	15.66	10.02	6.15	4.76	4.56	7.6	3.34
Glyma.12G016300.1	10.23	7.5	8.04	15.66	10.02	6.15	4.76	4.56	7.6	3.34
Glyma.16G109300.1	10.18	35.89	26.44	35.08	22.32	17.03	33.6	15.82	22.3	12.27
Glyma.05G030600.1	10.17	10.72	4.35	10.64	9.03	9.3	11.58	2.38	4.83	4.58
Glyma.05G015800.1	10.01	0	5.67	2.52	10.88	5.51	0	2.39	1.31	6.01
Glyma.18G259300.1	9.93	4.01	4.48	7.88	12.52	4.65	3.54	2.76	2.69	5.87
Glyma.09G147400.2	9.9	0.28	7.33	11.89	12.11	4.99	4.69	3.47	4.77	4.3
Glyma.09G066700.2	9.68	7.89	9	15.34	11.54	7.51	4.81	4.34	9.33	6.28
Glyma.09G066700.3	9.68	7.89	9	15.34	11.54	7.51	4.81	4.34	9.33	6.28
Glyma.04G087800.1	9.61	11.41	15.76	6.75	6.93	3.97	6.81	11.08	4.06	4.42
Glyma.17G259600.1	9.59	2.9	6.24	14.46	13.22	9.43	1.75	3.43	3.65	2.74
Glyma.14G071700.1	9.45	12.47	19.5	5.81	10.29	3.29	4.38	8.8	3.68	1.73
Glyma.12G001200.1	9.31	4.8	9.02	9.51	10.46	6.38	1.83	5.65	5.04	4.19
Glyma.12G158600.1	9.25	8.38	16.76	9.94	10.89	5.84	5.9	10.5	5.66	3.92
Glyma.12G158600.2	9.25	8.38	16.76	9.94	10.89	5.84	5.9	10.5	5.66	3.92
Glyma.20G065300.1	9.16	1.08	1.7	1.73	3.55	3.67	0.22	0.7	0.65	1.08
Glyma.03G034000.1	9.08	7.45	7.34	7.28	9.05	3.03	5.71	1.75	4.06	3.46
Glyma.02G228700.1	9.01	5.08	10.21	8.29	7.05	6.86	5.37	6.65	5.61	3.99
Glyma.07G250600.1	8.95	7.55	9.32	6.15	11.18	4.47	3.63	6.46	4.28	1.32
Glyma.19G110900.1	8.94	17.21	15.79	14.42	14.48	15.24	14.35	11.23	9.84	9.73
Glyma.06G058500.1	8.94	4.25	7.47	8.91	11.64	5.44	4.01	3.21	5.29	4.11
Glyma.05G068500.1	8.89	0.84	8.69	10.65	10.02	4.14	0.67	5.74	3.98	6.99
Glyma.10G263800.1	8.82	12	14.06	7.91	5.94	6.34	7.41	7.75	2.43	3.49
Glyma.01G081900.1	8.74	6.09	3.04	8.88	10.38	12.2	3.72	1.25	5.56	6.45
Glyma.06G128700.1	8.68	15	30.43	21.05	15.35	14.99	14.92	20.56	13.8	10.47
Glyma.17G188500.1	8.61	4.92	7.9	4.53	5.85	4.85	5.24	3.44	2.33	3.61
Glyma.14G166900.1	8.55	5.38	1.57	8.6	7.22	7.12	4.32	0.77	4.5	4.58
Glyma.07G027400.1	8.53	2.77	6.25	12.3	10.39	6.17	11.66	4.16	1.98	3.67
Glyma.15G276200.1	8.3	2.78	9.61	8.84	14.31	7.63	4.45	3.18	5.72	6.51
Glyma.19G263600.1	8.22	7.75	6.65	7.26	11.71	6.41	4.82	3.05	2.72	5.71
Glyma.15G142100.1	8.08	6.17	9.81	5.57	14.12	0.68	6.59	1.76	2.9	1.78
Glyma.07G182600.1	8.05	8.77	8.69	11.45	7.9	10.71	4.22	1.53	5.04	5.3
Glyma.03G078300.1	8	0.54	1.67	1.39	1.1	2.74	1.26	0.68	0.65	0.61
Glyma.09G033500.1	7.95	9.76	16.54	10.98	19.04	4.8	3.91	10.42	4.58	2.1
Glyma.11G182100.1	7.95	9.07	4.58	6.38	5.36	3.27	3.97	2.12	3.93	2.16
Glyma.10G083800.1	7.83	3.11	6.34	7.1	6.61	6.6	4.58	1.79	4.46	4.65
Glyma.13G106100.2	7.72	8.83	7.61	5.26	10.26	4.19	4.63	4.1	3.16	6.55
Glyma.09G099000.1	7.67	27.62	13.06	7.27	10.59	1.24	19.16	9.26	3.13	4.77
Glyma.05G036800.1	7.65	22.93	12.32	5.05	32.95	0.24	16.61	6.35	2.11	0.98
Glyma.05G100500.1	7.59	6.83	15.3	10.05	4.56	2.06	3.92	4.23	5.96	3.01
Glyma.18G025700.1	7.59	20.36	23.43	14.83	12.21	8.07	4.57	15.38	2.71	2.51
Glyma.09G019700.4	7.58	11.6	8.89	17	9.83	10	12.72	3.11	7.29	3.77
Glyma.13G290000.1	7.55	8.96	10.9	7.93	7.85	5.07	10.23	5.48	5.54	4.91
Glyma.06G325100.1	7.49	3.08	7.82	2.91	8.4	4.8	3.35	5.48	1.68	4.58
Glyma.06G325100.2	7.49	3.08	7.82	2.91	8.4	4.8	3.35	5.48	1.68	4.58
Glyma.04G070200.2	7.48	6.42	5.5	4.62	7.59	6.05	6.41	3.12	1.69	4.53
Glyma.02G063000.1	7.47	0.55	2.96	15.07	7.97	8.8	1.31	1.41	5.21	3.31
Glyma.06G304000.1	7.43	0	11.58	6.43	6.94	8.44	6.87	2.44	4.02	4.91
Glyma.13G257600.1	7.43	13.24	31.88	31.21	79.36	21.8	8.49	6.8	16.93	45.13
Glyma.12G198700.1	7.43	4.87	6.44	6.55	9.41	6.72	4.12	4.19	3.5	6.62
Glyma.13G092300.1	7.42	9.77	13.63	13.38	13.17	6.02	3.56	8.4	6.79	6.69
Glyma.06G130100.1	7.4	34.47	17.6	34.51	20.56	12.47	27.71	5.43	22.54	14.03
Glyma.16G168200.1	7.36	5.96	3.32	1.36	2.39	0.79	2.87	1.54	0.28	0.26
Glyma.07G020700.1	7.29	6.16	5.33	8.71	9.17	4.95	3.77	1.51	6.04	5.74
Glyma.06G215900.1	7.19	0	8.16	8.1	7.83	4.12	3.2	1.71	1.88	4.94
Glyma.17G072400.1	7.15	11.69	4.88	26.63	9.01	9.98	7.57	3	4.62	3.01
Glyma.16G115700.2	7.14	8.94	8.44	13.22	10.79	6.59	8.64	4.33	3.55	3.14
Glyma.14G098600.1	7.14	1.07	4.6	6.18	6.76	6.56	1.07	3.18	4.17	2.8
Glyma.13G257500.1	7.14	29.74	43.69	58.82	128.51	28.04	11.92	15.05	17.91	68.49
Glyma.08G281700.1	7	5.43	3.07	9.93	12.96	5.18	2.34	1.8	5.6	5.3
Glyma.20G177100.1	6.96	8.06	8.82	6.6	5.48	4.91	6.43	5.88	4.61	3.81
Glyma.12G002500.2	6.94	4.19	9	5.97	6.28	3.65	2.06	4.71	4.12	4.25
Glyma.15G112900.3	6.94	26.43	18.67	20.2	22.39	20.24	11.03	3.5	8.46	11.93
Glyma.12G002500.1	6.94	4.19	9	5.97	6.28	3.65	2.06	4.71	4.12	4.25
Glyma.17G114300.1	6.85	11.41	5.02	12.25	9.12	5.47	1.66	0.89	6.89	5.92
Glyma.19G232900.1	6.85	3.68	8.56	5.41	7.4	2.16	4.59	5.98	3.76	3.26
Glyma.13G185200.1	6.84	15.39	15.53	11.5	9.4	8.43	10.69	6.62	5.39	3.82
Glyma.01G213000.1	6.81	9.9	6.2	6.55	5.79	2.33	5.23	3.14	3.62	4.06
Glyma.04G021300.1	6.76	5.96	14.11	14.4	6.28	4.73	7.65	7.17	2.56	3.69
Glyma.05G166700.1	6.73	2.47	5.87	7.74	4.62	7.13	2.26	3.34	2.53	2.25
Glyma.15G198900.1	6.69	8.93	13.95	6.78	3.35	3.93	4.18	5.75	2.84	0.98
Glyma.17G053700.1	6.68	6.99	5.35	25.24	8.21	11.23	3.74	3.44	11.77	5.03
Glyma.08G123200.1	6.66	5.59	8.49	10.66	8.89	9.21	0	2.38	2.65	4.41
Glyma.06G012600.3	6.65	4.14	11.03	4.11	6.23	1.9	9.52	6.05	2.63	2.33
Glyma.14G085300.1	6.5	14.66	5.08	8.53	8.55	4.84	6.53	3.5	4.65	4.67
Glyma.15G045200.1	6.46	3.32	8.75	14.41	14.43	7.35	2.66	0.71	3.16	2.95
Glyma.01G157600.1	6.46	9.71	10.66	7	9.3	8.59	8.44	5.56	4.62	3.92
Glyma.04G243000.1	6.46	1.95	5.67	3.45	3.24	2.22	2.69	3.37	0.67	1.12
Glyma.20G032800.1	6.45	13.95	7.53	9.53	10.85	9.47	9.95	2.66	5.17	7.18
Glyma.05G125900.1	6.43	13.2	12.9	9.79	5.78	9.73	7	6.65	4.65	3.77
Glyma.12G227200.1	6.42	2.36	9.32	8.13	7.84	9.42	6.55	3.62	4.14	4.57
Glyma.12G227200.4	6.42	2.36	9.32	8.13	7.84	9.42	6.55	3.62	4.14	4.57
Glyma.14G070300.1	6.39	1.95	3.16	5.33	5.21	3.87	3.13	2.23	3.1	2.39
Glyma.08G171800.1	6.37	1.27	6.75	4.93	5.99	1.69	9.22	4.73	2.07	2.5
Glyma.15G127300.1	6.36	10.8	14.69	11.69	9.51	3.55	3.46	5.54	4.06	3.73
Glyma.13G272300.1	6.36	3.81	1.87	3.91	3.98	2.57	4.5	0.67	0.46	0.86
Glyma.19G071700.4	6.34	8.04	10.12	7.38	9.67	8.99	5.71	5.32	4.45	6.59
Glyma.19G071700.1	6.34	8.04	10.12	7.38	9.67	8.99	5.71	5.32	4.45	6.59
Glyma.08G149700.1	6.34	5.8	5.34	5.72	6.61	5.86	4.41	3.41	3.51	4.48
Glyma.13G093500.1	6.33	2.37	12.8	10.28	5.65	2.94	0	7.65	3.68	2.1
Glyma.06G265800.1	6.33	3.64	8.5	7.81	8.98	6.33	3.66	4.97	4.65	3.32
Glyma.05G172100.1	6.31	5.77	5.72	11.26	7.83	6.26	5.29	2.83	5.1	4.36
Glyma.05G041200.1	6.27	6.7	8.11	5.29	6.77	0.94	5.05	5.25	1.36	1.99
Glyma.17G153900.1	6.27	6.86	7.14	5.04	9.13	3.5	8.75	5.04	1.94	3.68
Glyma.07G011700.1	6.24	5.13	41	19.38	9.85	4.94	0.37	13.24	10.26	4.55
Glyma.04G189000.1	6.16	4.18	22.77	8.49	4.1	2.06	8.37	8.93	5.9	2.71
Glyma.13G340000.1	6.15	1.08	0.76	17.81	10.93	5.43	0.76	0.46	3.87	4.08
Glyma.14G150500.1	6.12	5.3	3.64	12.61	7.87	9.59	5.31	1.13	7.52	4.63
Glyma.07G150700.1	6.08	8.2	7.02	12.21	8.33	10.36	7.85	4.36	7.49	5.15
Glyma.08G059200.2	6.08	2.27	6.67	3.95	3.43	3.01	2.92	3.13	2.61	2.42
Glyma.09G137000.2	6.07	3.47	8.05	6.06	5.13	3.87	2.52	3.31	3.68	3.07
Glyma.20G202400.1	6.01	14.55	9.19	5.5	9.63	4.39	5.83	6.23	0.57	4.78
Glyma.08G091900.1	6	11.67	6.14	6.84	11.24	2.72	3.81	3.93	2.8	4.31
Glyma.12G030300.1	5.94	15.62	22.21	34.56	51.73	16.95	6.56	6.39	10.28	26.58
Glyma.17G002200.1	5.92	1.91	5.01	5.24	4.33	2.53	1.54	0.82	1.37	0.85
Glyma.03G158700.1	5.92	1.63	1.32	2.98	2.45	3.77	2.18	0.93	0.78	0.72
Glyma.13G068300.1	5.89	2.58	8.74	4.65	7.55	0	2.07	2.21	2.42	3.33
Glyma.17G208300.1	5.89	3.82	3.5	4.04	5.68	2.93	2.04	1.09	1.21	1.67
Glyma.19G215400.1	5.86	6.28	10.97	3.58	4.94	4.47	8.97	5.4	1.51	2.81
Glyma.08G332300.1	5.85	7.43	10.95	8.1	11.99	1.64	9.6	6.03	4.54	5.31
Glyma.16G030900.1	5.83	10.66	5.82	5.55	6.47	8.3	4.27	3.92	2.54	4.37
Glyma.02G010300.6	5.71	0	9.99	3.73	7.4	4.05	0	2.8	1.91	4.44
Glyma.10G208600.1	5.69	7.94	10.02	6	3.94	7.41	7.43	3.4	2.51	2.31
Glyma.18G207700.1	5.63	0	2.04	5.36	5.52	4.13	0.59	1.26	2.45	1.3
Glyma.05G032300.2	5.61	3.62	6.04	5.65	4.56	4.34	4.38	2.41	4	3.13
Glyma.09G085200.1	5.52	7.82	6.48	6.68	7.48	6.34	7.1	4.43	4.44	4.76
Glyma.18G209200.1	5.51	1.37	1.6	1.05	3.69	0.91	1.1	0.79	0.22	0.61
Glyma.17G024500.1	5.5	7.26	4.3	9.42	7.23	3.76	7.48	1.78	5.42	5.01
Glyma.17G106500.1	5.47	6.04	27.96	8.2	3.73	2.48	6.05	14.21	4.28	1.32
Glyma.09G056200.1	5.45	1.4	3.57	4.44	3.14	2.29	0.56	1.78	2.76	1.61
Glyma.01G122000.1	5.44	4.5	3.52	3.85	7.9	1.86	2.25	1.93	0.54	0.75
Glyma.17G129600.1	5.43	5.38	16.45	7.44	5.43	4.55	4.33	9.11	5.18	2.41
Glyma.18G198300.1	5.42	4.77	3.33	4.13	1.92	1.89	1.91	1.64	2.28	1.27
Glyma.U038200.1	5.39	16.16	32.16	27.9	66.9	26.91	8.34	5.95	17.91	39.33
Glyma.16G154900.1	5.39	2.06	2.8	13	8.07	8.11	1.65	1.76	5.81	2.67
Glyma.12G005800.1	5.35	2.74	7.41	3.7	4	5.4	2.2	4.68	1.28	2.35
Glyma.09G111000.1	5.34	3.2	2.67	5.25	8.99	5.5	4.11	1.1	3.67	5.94
Glyma.13G060900.1	5.33	4.31	3.01	4.33	5.41	1.57	0.69	1.11	1.44	0.76
Glyma.04G033800.1	5.26	3.82	8.6	7.95	9.62	7.73	4.77	5.12	4.67	6.6
Glyma.19G139000.1	5.21	3.17	3.25	5.01	4.69	2.08	2.54	1.35	0.75	2.76
Glyma.06G032300.1	5.21	3.64	3.34	3.3	4.81	1.6	0.97	2.08	1.72	2.65
Glyma.08G077100.1	5.11	4.89	8.12	8.57	7.69	4.94	8.99	4.07	1.69	4.98
Glyma.19G056800.1	5.1	7.42	9.16	6.71	7.65	7.65	5.93	4.52	3.48	5
Glyma.01G243400.1	5.09	2.65	8.3	6.05	7.64	2.41	2.13	4.56	2.53	2.34
Glyma.17G260400.1	5.06	26.47	2.64	9.13	11.68	8.59	30.38	1.86	3.36	2.39
Glyma.07G019500.1	5.06	1.75	4.55	6.98	6.12	4.65	4.05	3.02	2.69	3.28
Glyma.04G199400.8	5.03	3.7	6.03	7.84	4.89	2.01	3.76	3.89	3.05	2.29
Glyma.04G199400.7	5.03	3.7	6.03	7.84	4.89	2.01	3.76	3.89	3.05	2.29
Glyma.04G199400.1	5.03	3.7	6.03	7.84	4.89	2.01	3.76	3.89	3.05	2.29
Glyma.04G199400.10	5.03	3.7	6.03	7.84	4.89	2.01	3.76	3.89	3.05	2.29
Glyma.04G199400.9	5.03	3.7	6.03	7.84	4.89	2.01	3.76	3.89	3.05	2.29
Glyma.15G116800.1	4.87	2.09	1.93	4.44	2.44	5.75	0	1.2	1.33	1.54
Glyma.07G208400.1	4.87	4.92	4.84	4.99	5.11	3.24	3.7	3.17	3.53	3.49
Glyma.01G087700.1	4.84	4.74	6.78	4.43	6.03	3.96	4.96	4.79	2.77	3.76
Glyma.01G029400.1	4.83	4.32	5.88	7.79	7.1	7.81	5.19	3.69	1.02	4.66
Glyma.01G123500.1	4.72	4.12	16.82	8.36	8.07	4.06	6.59	5.28	0.97	1.78
Glyma.10G247200.1	4.72	4.76	9.02	2.7	3.54	0.39	5.72	2.04	0.56	2.08
Glyma.06G144200.1	4.7	9	6.08	7.23	6.26	6.04	6.22	2.94	4.61	3.58
Glyma.05G153900.1	4.69	5.46	6.94	6.49	8.43	3.3	6.68	4.77	3.72	4.4
Glyma.09G092100.1	4.68	5.18	20.03	7.41	10.36	2.44	6.53	12.07	4.23	2.94
Glyma.06G153500.1	4.66	5.17	11.53	8.02	11.17	8.89	4.56	6.67	5.43	6.87
Glyma.14G191300.1	4.65	1.78	2.17	4.07	5.75	2.23	1.21	0.87	2.86	2.9
Glyma.14G191300.4	4.65	1.78	2.17	4.07	5.75	2.23	1.21	0.87	2.86	2.9
Glyma.14G191300.5	4.65	1.78	2.17	4.07	5.75	2.23	1.21	0.87	2.86	2.9
Glyma.05G206200.1	4.55	1.44	3.5	0.66	6.48	1.9	1.15	0.62	0.34	2.54
Glyma.10G211700.1	4.53	7.64	2.09	4.15	6.79	2.01	2.45	1.31	2.89	3.99
Glyma.04G002800.1	4.5	8.43	9.4	7.69	5.64	5.95	3.61	4.83	4.83	2.74
Glyma.04G021200.1	4.48	10.15	29.57	3.07	4.48	0.74	9.04	19.33	0.53	1.98
Glyma.07G078500.1	4.44	0	3.96	4.37	3.8	1.27	1.55	1.66	1.82	1.68
Glyma.07G112400.2	4.44	5.31	6.79	5.25	6.67	6.27	6.03	4.26	2.23	3.92
Glyma.08G242100.2	4.43	1.7	3.75	10.03	5.06	2.5	0.34	1.12	3.13	3.06
Glyma.13G262500.1	4.39	3.17	2.85	2.9	3.87	4.8	0.73	0.78	1.3	1.81
Glyma.15G123800.2	4.39	0.95	2.67	3.89	3.81	1.9	2.27	0.83	2.21	1.27
Glyma.15G123800.1	4.39	0.95	2.67	3.89	3.81	1.9	2.27	0.83	2.21	1.27
Glyma.15G123800.4	4.39	0.95	2.67	3.89	3.81	1.9	2.27	0.83	2.21	1.27
Glyma.07G181200.1	4.38	6.66	2.28	21.07	8.2	6.02	0	1.42	5.5	3.62
Glyma.14G079000.1	4.38	2.92	4.06	2	3.29	1.45	2.93	1.88	1.05	1.94
Glyma.12G103200.1	4.37	12.09	8.35	8.98	6.01	0.72	6.17	0.94	1.04	0.96
Glyma.11G016100.1	4.35	2.26	2.96	6.84	3.7	2.71	0.91	0.73	1.76	2.26
Glyma.09G198200.3	4.34	3.99	1.8	6.92	6.61	4.42	4.54	0.12	0.85	1.58
Glyma.16G015100.3	4.33	4.64	5.05	4.86	4.95	3.7	3.82	2.94	3.31	2.5
Glyma.16G015100.2	4.33	4.64	5.05	4.86	4.95	3.7	3.82	2.94	3.31	2.5
Glyma.19G001500.2	4.33	1.91	4.41	5.77	4.07	3.01	3.01	2.17	2.65	2.18
Glyma.17G221200.1	4.28	5.27	8.91	3.55	3.85	0.86	2.11	2.25	2.47	2.26
Glyma.07G149400.1	4.28	4.71	2.12	5.53	4.57	3.56	2.7	1.16	1.45	2.69
Glyma.03G145000.1	4.27	3.2	5.34	3.55	5.92	3.96	2.46	3.51	2.31	1.71
Glyma.01G189800.2	4.26	2.18	2.71	2.91	4.13	2.47	1.88	1.07	2.01	2.54
Glyma.01G189800.4	4.26	2.18	2.71	2.91	4.13	2.47	1.88	1.07	2.01	2.54
Glyma.01G189800.5	4.26	2.18	2.71	2.91	4.13	2.47	1.88	1.07	2.01	2.54
Glyma.01G189800.1	4.26	2.18	2.71	2.91	4.13	2.47	1.88	1.07	2.01	2.54
Glyma.01G189800.3	4.26	2.18	2.71	2.91	4.13	2.47	1.88	1.07	2.01	2.54
Glyma.18G078100.1	4.22	3.21	4.39	5.8	7.11	6.33	2.57	2.74	3.78	2.09
Glyma.14G221800.1	4.22	2.32	7.19	9.99	6.33	3.82	0	0.99	4.39	3.04
Glyma.11G247000.1	4.2	11.69	17.53	9.74	10.2	7.07	6.25	10.87	4.17	6.42
Glyma.01G225600.1	4.17	9.5	13.02	6.45	9.37	6.25	2.54	2.71	0.75	2.07
Glyma.13G119700.1	4.17	0.87	5.04	2.1	3.09	3.76	1.05	2.82	0.84	1.75
Glyma.16G150900.1	4.17	6.33	6.51	7.88	10.15	4.69	3.8	1.35	2.99	2.07
Glyma.20G132300.1	4.17	8.5	5.78	22.04	8.32	8.37	3.4	3.63	6.99	0.92
Glyma.11G031300.1	4.17	1.92	4.69	10.3	15.93	8.9	2.31	3.3	7.35	7.45
Glyma.11G148100.1	4.08	1.17	4.08	4.89	6.16	1.31	1.82	1.37	1.78	3.46
Glyma.18G257900.1	4.03	8.3	7.81	17	6.93	5.78	7.81	2.71	4.93	3.94
Glyma.17G084900.1	4.03	4.27	3.95	2.59	3.56	4.93	1.14	1.83	1.69	2.2
Glyma.02G303300.1	4	8.2	14.4	3.15	7.39	0.87	9.04	7.57	1.01	1.72
Glyma.14G062300.1	3.94	1.68	4.53	4.93	7.26	1.35	3.27	2.06	3.1	3.63
Glyma.12G012200.1	3.87	2.74	4.05	17.04	12.28	5.96	0.73	0.79	6.42	5.95
Glyma.06G161700.1	3.79	2.71	5.19	5.07	5.4	2.95	2.72	3.2	3.57	3.43
Glyma.06G161700.4	3.79	2.71	5.19	5.07	5.4	2.95	2.72	3.2	3.57	3.43
Glyma.06G161700.2	3.79	2.71	5.19	5.07	5.4	2.95	2.72	3.2	3.57	3.43
Glyma.06G161700.3	3.79	2.71	5.19	5.07	5.4	2.95	2.72	3.2	3.57	3.43
Glyma.09G277500.1	3.76	0.54	5.23	2.45	4.31	1.95	1.72	3.23	1.02	2.37
Glyma.10G093400.2	3.71	0.97	6.37	5.19	5.83	1.61	3.12	1.67	3.7	3.43
Glyma.20G089300.1	3.66	1.9	5.76	3.4	3.25	3.9	0.96	2.89	1.53	1.54
Glyma.08G194900.1	3.65	4.47	48.18	7.94	2	1.48	0	6.84	5.46	0.88
Glyma.19G211300.1	3.64	5.43	8.94	9.2	12.56	7.83	10.26	4.4	3.98	4.12
Glyma.01G212900.1	3.61	5.41	2.64	2.22	4.34	2.86	1.74	1.86	1.29	2.39
Glyma.01G084600.1	3.6	1.1	1.93	3.02	2.23	2.19	0.44	0.95	0.79	1.1
Glyma.11G182400.2	3.57	3.33	4.75	2.69	4.81	2.14	2.22	2.7	1.32	1.79
Glyma.11G182400.3	3.57	3.33	4.75	2.69	4.81	2.14	2.22	2.7	1.32	1.79
Glyma.11G182400.4	3.57	3.33	4.75	2.69	4.81	2.14	2.22	2.7	1.32	1.79
Glyma.11G182400.1	3.57	3.33	4.75	2.69	4.81	2.14	2.22	2.7	1.32	1.79
Glyma.13G370300.1	3.55	3.55	2.74	2.93	2.69	2.32	1.98	1.76	2.09	1.9
Glyma.02G161200.1	3.55	5.69	3.95	5.18	4.98	2.82	5.7	2.44	3.05	1.26
Glyma.19G112200.3	3.54	2.48	3.3	2.78	3.73	3.36	1.63	1.55	1.83	2.29
Glyma.19G255800.1	3.54	2.57	3.46	2.97	2.83	0.66	1.59	1.7	1.9	0.96
Glyma.19G112200.1	3.54	2.48	3.3	2.78	3.73	3.36	1.63	1.55	1.83	2.29
Glyma.19G112200.2	3.54	2.48	3.3	2.78	3.73	3.36	1.63	1.55	1.83	2.29
Glyma.07G018500.1	3.52	1.9	5	3.9	3.33	3.52	0	3.08	2.69	0.7
Glyma.11G114100.1	3.46	1.92	1.5	3.42	3.77	2.4	0.64	0.85	1.89	1
Glyma.08G176600.1	3.45	1.97	2.3	0.8	8.61	1.38	0.88	0.38	0.31	0.1
Glyma.06G067100.1	3.43	6.41	7.5	8.97	4.82	1.24	5.95	3.26	4.55	1.69
Glyma.07G255300.1	3.42	2.01	1.69	4.5	3.79	0.91	1.12	0.75	0.91	0.98
Glyma.14G131400.1	3.37	1.71	8.18	4.63	1.68	2.25	1.37	2.92	1.61	0.74
Glyma.12G020000.1	3.35	2.23	4.93	3.73	4.67	4.05	1.79	2.23	1.95	1.15
Glyma.18G060200.1	3.33	1.72	1.93	2.2	3.08	0.91	2.49	0.3	1.32	1.38
Glyma.07G108900.1	3.32	10.53	5.3	8	1.17	2.71	7.51	3.02	1.68	0.78
Glyma.06G120500.5	3.32	7.72	11.8	9.85	10.45	11.04	0	2.11	4.01	5.05
Glyma.11G101700.3	3.32	10.01	9.59	3.87	10.21	7.11	0.38	0.51	2.71	1.02
Glyma.07G166300.1	3.32	3.46	5.61	3.17	5.24	3.49	4.42	3.93	1.73	1.82
Glyma.06G120500.2	3.32	7.72	11.8	9.85	10.45	11.04	0	2.11	4.01	5.05
Glyma.04G229700.1	3.26	4.91	2.72	3.12	4.4	3.24	2.36	1.68	1.87	0.43
Glyma.13G284800.1	3.22	2.79	13.43	12.01	4.14	5.05	0	7.17	2.64	1.83
Glyma.11G114200.1	3.22	3.48	4.25	3.93	4.04	2.46	1.85	1.37	2.05	1.51
Glyma.16G077000.1	3.2	4.92	6.02	6.05	3.88	4.49	3.05	3.3	1.84	2.58
Glyma.13G231500.5	3.19	1.34	0.93	0.65	2.96	0.56	0.86	0.46	0.13	0.32
Glyma.13G231500.1	3.19	1.34	0.93	0.65	2.96	0.56	0.86	0.46	0.13	0.32
Glyma.13G231500.4	3.19	1.34	0.93	0.65	2.96	0.56	0.86	0.46	0.13	0.32
Glyma.13G231500.3	3.19	1.34	0.93	0.65	2.96	0.56	0.86	0.46	0.13	0.32
Glyma.08G069200.1	3.18	9.61	5.8	10.35	28.02	7.12	0.96	2.06	3.99	12.09
Glyma.10G217000.1	3.17	4.61	4.36	3.61	3.28	1.65	3.87	1.63	2.47	1.92
Glyma.03G257000.1	3.14	3.28	2.52	3.39	5.84	2.73	3.38	1.41	1.76	2.49
Glyma.03G257000.2	3.14	3.28	2.52	3.39	5.84	2.73	3.38	1.41	1.76	2.49
Glyma.03G257000.3	3.14	3.28	2.52	3.39	5.84	2.73	3.38	1.41	1.76	2.49
Glyma.08G134500.1	3.06	4.8	3.96	3.99	7.11	4.62	4.55	1.41	1.88	2.71
Glyma.03G220500.2	3.05	0	8.65	4.78	4.48	3.04	1.42	3.92	0.34	0.82
Glyma.11G087500.1	3.05	6.18	10.06	1.88	2.23	1.61	7.09	6.16	1.27	1.57
Glyma.12G162700.1	3.04	5.74	7.13	4.69	5.7	4.16	3.68	4.92	3.27	2.51
Glyma.20G144600.2	3.02	4.21	5.79	3.95	5.81	0.99	5.82	0.63	1.83	2.75
Glyma.01G074000.4	3.02	1.63	8.53	7.36	5.24	1.65	2.06	4.16	4.65	2.13
Glyma.08G290900.1	2.93	2.64	4.27	2.75	3.96	2.91	2.12	0.76	1.68	1.94
Glyma.12G143500.1	2.92	1.47	4.05	4.68	3.64	4.37	2.36	1.26	2.09	0.64
Glyma.03G154600.1	2.87	0	5.03	4.46	5.17	3.24	2.89	2.21	2.09	1.92
Glyma.20G211100.1	2.87	2.74	4.07	4.69	7.59	3.06	0.82	1.77	1.97	3.18
Glyma.08G253700.1	2.83	2.12	6.66	3.71	3.02	1.87	3.11	4.25	1.52	1.1
Glyma.03G119300.1	2.82	2.42	5.05	5.51	3.94	1.6	0.97	3.12	0.58	1.87
Glyma.07G156000.1	2.82	3.36	2.62	2.56	3.21	2.17	1.65	1.29	1.79	1.25
Glyma.19G067900.1	2.81	1.59	4.43	3.87	2.54	3.36	1.28	0.36	2.6	1.69
Glyma.11G053200.1	2.81	1.77	5.87	4.24	5.12	0.88	0.71	1.9	1.48	2.94
Glyma.18G074600.1	2.77	2.9	6.65	4.16	7.71	1.23	1.66	3.2	2.57	1.65
Glyma.13G351500.1	2.77	1.35	2.83	3.25	2.62	1.65	1.39	1.16	1.29	0.77
Glyma.12G069600.1	2.76	1.19	5.74	4.32	10.05	0	0.95	4.08	0.56	2.61
Glyma.08G308200.1	2.72	2.16	4.1	4.47	4.19	2.63	2.07	2.76	2.39	2.17
Glyma.11G161300.1	2.71	4.05	4.66	3.57	2.77	1.15	3.25	3.24	1.66	1.42
Glyma.12G065700.2	2.65	10.58	9.65	11.42	10.07	6.33	8.32	6.03	7.75	0.01
Glyma.20G126200.1	2.65	4.98	6.89	4.98	4.47	4.25	4.8	1.71	3.32	2
Glyma.15G085400.1	2.62	1.12	12.26	3.24	3.57	1.11	2.7	7.71	1.25	1.82
Glyma.14G199000.3	2.6	4.39	5.8	4.23	3.32	2.81	3.86	2.72	2.95	2.27
Glyma.13G051800.1	2.6	1.63	7.1	0.84	1.89	0.37	2.54	2.87	0.48	0.92
Glyma.13G029500.1	2.6	1.63	7.1	0.84	1.89	0.37	2.54	2.87	0.48	0.92
Glyma.14G199000.2	2.6	4.39	5.8	4.23	3.32	2.81	3.86	2.72	2.95	2.27
Glyma.14G199000.4	2.6	4.39	5.8	4.23	3.32	2.81	3.86	2.72	2.95	2.27
Glyma.12G013900.1	2.59	0.91	1.91	3.54	3.21	1.06	1.47	0.79	1.96	0.81
Glyma.05G009300.1	2.56	3.83	2.29	3.75	3.3	2.35	0.88	0.47	1.05	1.7
Glyma.18G269400.1	2.46	3.31	3.86	5.04	3.89	2.92	3.54	2.22	2.82	1.8
Glyma.05G024400.1	2.46	1.38	5.73	6.62	5.63	5.31	1.77	2.63	3.4	3.12
Glyma.05G024400.2	2.46	1.38	5.73	6.62	5.63	5.31	1.77	2.63	3.4	3.12
Glyma.10G165600.4	2.44	1.28	2.62	3.87	2.91	2.32	0.9	1.71	1.45	1.18
Glyma.10G165600.6	2.44	1.28	2.62	3.87	2.91	2.32	0.9	1.71	1.45	1.18
Glyma.10G165600.5	2.44	1.28	2.62	3.87	2.91	2.32	0.9	1.71	1.45	1.18
Glyma.10G165600.7	2.44	1.28	2.62	3.87	2.91	2.32	0.9	1.71	1.45	1.18
Glyma.10G165600.1	2.44	1.28	2.62	3.87	2.91	2.32	0.9	1.71	1.45	1.18
Glyma.10G165600.3	2.44	1.28	2.62	3.87	2.91	2.32	0.9	1.71	1.45	1.18
Glyma.07G234400.1	2.44	9.19	13.36	20.06	35.29	22.74	4.42	3.15	13.98	23.04
Glyma.10G165600.2	2.44	1.28	2.62	3.87	2.91	2.32	0.9	1.71	1.45	1.18
Glyma.17G005900.1	2.42	2.43	1.68	6.26	12.54	2.94	0.65	0.69	1.93	5.35
Glyma.16G055000.2	2.39	2.44	2.48	2.75	1.19	1.6	0.98	1.04	1.14	0.53
Glyma.16G055000.1	2.39	2.44	2.48	2.75	1.19	1.6	0.98	1.04	1.14	0.53
Glyma.08G057300.1	2.38	1.14	1.6	1.73	2.56	0.88	1.01	0.44	0.91	1.07
Glyma.12G241600.2	2.38	0	3.78	2.28	5.59	1.94	0	0.98	0.59	3.03
Glyma.19G179100.1	2.37	1.97	1.38	2.7	1.98	0.67	1.58	0.68	1.13	1.22
Glyma.12G068900.1	2.36	0.94	7.21	7.72	6.14	0.31	0.38	1.21	0.45	1.36
Glyma.14G069000.1	2.35	2.51	3.86	2.07	3.03	2.33	1.61	2.16	1.44	1.11
Glyma.14G082300.1	2.33	1.47	2.05	3.02	2.03	1.34	0.59	0.63	0.53	1.14
Glyma.20G145000.1	2.31	0.81	5.11	3.15	2.86	0.54	0.65	3.14	1.36	1.62
Glyma.11G161600.1	2.3	2.59	3.58	2.64	1.66	1.78	1.99	1.77	0.59	1.1
Glyma.15G110200.2	2.29	0.7	2.55	1.44	1.46	0.44	0	0.23	0.25	0.58
Glyma.12G043600.1	2.27	4.24	6.77	4.64	5.14	2.5	2.86	1.17	2.04	2.52
Glyma.11G007900.1	2.27	7.37	4.74	9.31	9.11	6.19	3.18	2.92	2.98	5.52
Glyma.19G159500.1	2.26	4.38	1.27	4	2.76	1.27	2.93	0.47	2.27	1.3
Glyma.19G159500.2	2.26	4.38	1.27	4	2.76	1.27	2.93	0.47	2.27	1.3
Glyma.12G086700.3	2.24	0	5.65	9.68	3.99	1.67	5.34	0.87	0.91	2.34
Glyma.07G274300.1	2.23	0.96	3.32	1.31	1.91	0.63	1.54	0.82	0.46	1.27
Glyma.19G219100.1	2.17	3.24	2.26	9.43	4.28	2.14	3.25	1.39	0.39	1.26
Glyma.02G310900.2	2.17	3.54	9.51	3.96	8.66	2.44	1.83	2.8	2.62	4.28
Glyma.15G117500.1	2.16	0	4.78	2.88	3.77	1.15	1.1	2.17	1.16	2.13
Glyma.19G141900.5	2.13	0.01	5.29	4.27	6.04	2.44	3.17	3.76	1.19	1.09
Glyma.05G016700.2	2.09	2.17	3.73	2.57	2.77	0.91	0.43	0.97	0.64	1.73
Glyma.05G016700.5	2.09	2.17	3.73	2.57	2.77	0.91	0.43	0.97	0.64	1.73
Glyma.05G016700.3	2.09	2.17	3.73	2.57	2.77	0.91	0.43	0.97	0.64	1.73
Glyma.05G016700.4	2.09	2.17	3.73	2.57	2.77	0.91	0.43	0.97	0.64	1.73
Glyma.20G031700.1	2.09	2.13	2.64	3.38	3.81	2.12	1.58	0.99	1.73	1.39
Glyma.07G178800.1	2.08	1.12	2.76	4.38	4.25	3.09	1.81	1.45	1.34	1.5
Glyma.12G069800.1	2.07	0	3.41	5.8	7.15	0.36	0.39	0.42	1.17	3.26
Glyma.08G119500.1	2.06	0.48	3.65	3.84	3.76	0.16	0.38	1.23	0.91	2.32
Glyma.06G301100.1	2.05	2.31	4.81	2.46	3.85	1.27	3.09	3.31	0.73	1.36
Glyma.08G074500.1	2	0.99	2.71	2.7	2.5	0.66	0.8	0.85	1.43	1.76
Glyma.15G075400.1	1.97	5.85	16.42	12.65	8.88	9.69	8.12	10.04	8.43	2.61
Glyma.11G059800.1	1.93	3.61	4.28	9.72	16.47	5.73	0.87	2.17	4.41	10.18
Glyma.13G244600.2	1.93	5.75	2.27	8.19	5.2	4.43	2.93	1.28	4.23	2.18
Glyma.19G011400.1	1.91	4.29	4.47	16.94	1.43	9.45	2.29	1.84	3.07	0.32
Glyma.18G253000.3	1.87	0.57	2.77	2.87	1.91	1.81	0	0.86	0.75	0.91
Glyma.18G253000.2	1.87	0.57	2.77	2.87	1.91	1.81	0	0.86	0.75	0.91
Glyma.09G087400.2	1.85	6.64	15.38	22.81	2.82	5.93	8.69	5.74	2.5	0.18
Glyma.08G282800.2	1.83	33.77	26.04	44.19	28.89	5.4	15.31	16.35	21.65	14.96
Glyma.07G048100.1	1.83	3.1	2.22	4.78	6.13	0.89	2.84	0.79	1.3	3.18
Glyma.02G120100.1	1.81	3.93	3.43	3.59	4.2	3.09	2.76	1.27	0.94	2.83
Glyma.02G038500.1	1.8	3.64	9.48	5.07	4.12	1.72	4.5	5.97	2.33	2.08
Glyma.01G235000.1	1.78	1.06	3.34	6.07	16.56	4.75	0.85	1.37	2.29	8.95
Glyma.13G256300.2	1.77	0.44	5.96	3.58	5.6	3.49	0.61	3.66	0.09	2.95
Glyma.12G046900.1	1.75	2.63	2.56	2.64	1.06	0	0.42	1.36	1	0.23
Glyma.08G282400.12	1.75	0	3.63	4.15	1.81	1.71	0	0.83	0.71	0.77
Glyma.05G120500.1	1.74	8.98	12.99	4.43	1.87	0.49	6	8.99	2.5	0.99
Glyma.19G186900.1	1.71	2.03	5.69	5.11	2.05	2.01	3.25	0.87	2.92	1.36
Glyma.09G025400.1	1.7	2.67	1.62	8.14	6.81	2.17	2.29	0.79	1.83	2.71
Glyma.02G261000.1	1.68	3.56	4.04	1.77	2.35	1.28	1.27	2.66	1.08	0.83
Glyma.02G244300.1	1.68	0	6.3	14.27	7.06	3.67	1.62	1.74	3.85	3.11
Glyma.05G164400.3	1.67	2.76	6.33	1.46	1.82	2.58	1.11	2.36	0.65	1.21
Glyma.05G164400.1	1.67	2.76	6.33	1.46	1.82	2.58	1.11	2.36	0.65	1.21
Glyma.06G130200.2	1.67	4.13	3.95	3.03	2.77	0.97	3.08	2.38	1.12	1.3
Glyma.06G130200.4	1.67	4.13	3.95	3.03	2.77	0.97	3.08	2.38	1.12	1.3
Glyma.05G164400.2	1.67	2.76	6.33	1.46	1.82	2.58	1.11	2.36	0.65	1.21
Glyma.06G130200.1	1.67	4.13	3.95	3.03	2.77	0.97	3.08	2.38	1.12	1.3
Glyma.06G130200.3	1.67	4.13	3.95	3.03	2.77	0.97	3.08	2.38	1.12	1.3
Glyma.10G068100.2	1.61	1.66	1.68	3.27	2.52	0.58	1.05	0.44	1.38	1.74
Glyma.14G067200.1	1.61	3.68	4.16	4.01	7.85	2.25	1.36	1.71	2.44	4.03
Glyma.03G135500.1	1.55	1.17	3.22	4.24	6.96	2.7	2.81	1	2.22	1.02
Glyma.08G000400.1	1.51	8.68	5.73	2.06	4.9	0.92	6.41	3.58	1.33	1.54
Glyma.13G036600.2	1.43	3.37	6.91	4.76	3.86	3.96	1.68	4.19	2.32	1.52
Glyma.13G036600.1	1.43	3.37	6.91	4.76	3.86	3.96	1.68	4.19	2.32	1.52
Glyma.18G023600.1	1.38	1.13	5.2	3.19	5.57	2.76	0.72	0.58	2.16	2.61
Glyma.15G057400.1	1.37	9.66	23.73	40.66	60.13	14.55	8.85	7.09	9.8	30.14
Glyma.14G091500.1	1.36	4.52	5.67	5.36	5.91	1.64	0.72	2.33	1.3	2.4
Glyma.20G157600.2	1.32	0.97	3.1	2.34	1.11	0	1.19	0.25	0.47	0.32
Glyma.17G036900.1	1.31	0.78	1.64	0.89	1.77	0.13	0	0.34	0.56	0.35
Glyma.05G162000.1	1.29	0.43	2.99	4.49	5.38	0.14	1.37	1.1	0.61	1.52
Glyma.20G229800.2	1.29	0.93	2.95	3.25	4.27	2.39	0.1	0.83	0.51	2.91
Glyma.20G229800.3	1.29	0.93	2.95	3.25	4.27	2.39	0.1	0.83	0.51	2.91
Glyma.07G269400.1	1.26	11.25	5.6	4.12	2.52	2.24	9.23	3.44	1.68	1.11
Glyma.13G119200.1	1.25	2.49	2.03	2.66	1.67	0.54	1	1.12	0.99	0.92
Glyma.16G094100.1	1.24	0	1.11	3.14	3.19	0.44	0.42	0.45	0.13	1.76
Glyma.03G251700.2	1.23	1.85	3.2	1.25	2.28	0.3	0.71	0.78	0.88	1.16
Glyma.15G252000.1	1.11	7.52	2.32	10.65	2.09	1.66	8.04	0.72	0.4	0.74
Glyma.05G192300.1	1.05	0.22	0.78	2.76	4.63	0.37	0	0.19	0.21	1.19
Glyma.14G184500.4	1.04	0	13.76	3.52	12.6	2.42	0	7.29	1.91	1.29
Glyma.02G249300.1	0.95	1.13	6.14	7.37	7.14	3.09	1.82	2.68	2.03	5.03
Glyma.17G107400.5	0.94	2.44	4.91	1.07	1.39	0.7	1.6	1.49	0.37	0.71
Glyma.17G107400.1	0.94	2.44	4.91	1.07	1.39	0.7	1.6	1.49	0.37	0.71
Glyma.04G074900.4	0.9	11	7.2	7.3	6.25	6.11	0.4	4.38	4.82	3.55
Glyma.13G148600.1	0.89	3.74	5.09	3.62	3	2.99	1.59	3.22	1.48	2.06
Glyma.08G307500.1	0.72	2.2	19.41	5.94	8.59	0.72	5.28	13.13	2.06	1.9
Glyma.08G119600.1	0.72	0.43	2.41	2.76	3.26	0.29	0	0.37	0.41	1.53
Glyma.15G086100.1	0.63	0	1.39	3.77	3.67	0.37	0	0.37	0.21	1.8
Glyma.06G110900.1	0.6	1.8	2.76	3.12	1.09	0.71	1.44	0.93	0.52	0.16
Glyma.10G019200.4	0.59	1.82	2.42	1.01	2.01	0.62	0	0.98	0.67	0.33
Glyma.08G069100.1	0.52	4.75	10.85	5.73	21.87	2.08	3.8	4.06	0.75	8.27
Glyma.15G041400.1	0.5	1.49	11.44	0.45	1.5	0.99	2.79	5.56	0.24	0.22
Glyma.17G100800.1	0.49	0.37	1.28	2.51	8.87	1.58	0.59	0.63	1.4	2.95
Glyma.12G018000.4	0.44	9.97	7.29	5.64	4.79	5.38	5.81	5.16	3.26	2.55
Glyma.09G225000.2	0.38	9.35	2.54	1.5	1.16	1.32	2.28	0.51	0.08	0.71
Glyma.09G225000.3	0.38	9.35	2.54	1.5	1.16	1.32	2.28	0.51	0.08	0.71
Glyma.06G235100.1	0.34	7.69	35.75	0.47	1.03	0.34	6.58	19.4	0.25	0.23
Glyma.11G175900.1	0.26	0.77	1.43	1.87	8.51	0.85	0.82	0.66	1.1	2.96
Glyma.06G050000.1	0.25	0.38	4.52	2.26	9.97	0.76	1.22	1.97	0.55	4.4
Glyma.10G028200.2	0.24	0.73	1.52	1.33	4.76	1.21	0	0.63	0.35	0.32
Glyma.05G235600.2	0.12	53.77	38.83	22.33	43.05	15.99	53.7	11.16	15.65	12.04

## Sheet: Table S7
Table S7. Genes in the catalytic activity from the GO functional enrichment analysis
Gene_ID	Descriptions	dd H2O-0h_FPKM	dd H2O-4h_FPKM	dd H2O-12h_FPKM	dd H2O-24h_FPKM	dd H2O-48h_FPKM	Iminazole-0h_FPKM	Iminazole-4h_FPKM	Iminazole-12h_FPKM	Iminazole-24h_FPKM	Iminazole-48h_FPKM
Glyma.05G180600.1	Myo-inositol-1-phosphate synthase; Myo-inositol-1-phosphate synthase	788.14	40.01	35.35	1212.21	478.76	529.76	55.03	15.38	86.64	73.39
Glyma.08G138200.2	Myo-inositol-1-phosphate synthase; Myo-inositol-1-phosphate synthase	572.7	105.7	37.79	902.33	521.12	226.04	65.59	23.93	13.75	17.31
Glyma.14G195000.1	Asparagine synthase	405.22	110.88	42.17	465.04	177.1	438.44	65.64	13.33	90.13	37.71
Glyma.05G180600.4	Myo-inositol-1-phosphate synthase; Myo-inositol-1-phosphate synthase	375.57	51.88	32.66	673.65	320.22	273.84	29.93	20.57	7.68	76.16
Glyma.07G034900.1	Lipoxygenase; PLAT/LH2 domain	312.37	150.83	89.66	1734.42	220.26	422.57	170.63	18.24	97.2	117.21
Glyma.03G244400.1	Transferase family	306.64	240.63	52.72	499.4	364.66	256.29	205.76	23.47	168.75	166.65
Glyma.11G171400.1	Asparagine synthase	279.25	167.31	167.23	193.11	250.81	157.64	76.74	101.28	60.83	33.67
Glyma.14G092800.1	Peptidase C13 family	246.32	228.71	1152.32	471.63	259.34	117.17	230.65	576.74	336.14	101.97
Glyma.07G034800.1	Lipoxygenase; PLAT/LH2 domain	209.24	157.89	437.61	498.94	222.49	283.23	243.5	180.34	95.8	153.55
Glyma.12G210600.1	Phosphoenolpyruvate carboxylase	187.05	73.46	35.61	86.58	74.27	118.18	32.81	17.89	39.39	30.69
Glyma.02G228100.3	Asparagine synthase	185.29	86.69	44.09	204.89	137.46	243.91	26.64	8.17	135.33	41.05
Glyma.20G166400.1	Fructose-1-6-bisphosphatase	154.11	1.38	12.38	47.48	74.74	70.43	12.24	6.54	25.36	53.03
Glyma.02G132100.1	Nitrite and sulphite reductase 4Fe-4S domain; Nitrite/Sulfite reductase ferredoxin-like half domain	151.19	129.3	60.2	98.87	66.92	126.59	70.2	41.38	63.03	41.57
Glyma.18G138300.1	Zinc-binding dehydrogenase; Alcohol dehydrogenase GroES-like domain	113.25	49.73	24.76	85.75	83	86.83	36.63	17.29	26.58	42.37
Glyma.17G230700.1	Peptidase C13 family	98.37	86.76	386.92	207.24	159.92	96.51	146.35	111.16	118.23	81.15
Glyma.11G073000.1	Thioredoxin	93.23	69.85	49.83	49.22	53.21	43.71	41.3	29.92	21.86	14.18
Glyma.02G268000.4	2OG-Fe(II) oxygenase superfamily	89.72	51.65	106.77	108.96	174.47	6.5	0	73.37	62.07	0.08
Glyma.06G117200.1	2OG-Fe(II) oxygenase superfamily	88.76	11.99	22.93	34.05	61.62	11.31	9.26	8.4	18.89	43.31
Glyma.20G103200.1	chorismate binding enzyme; Anthranilate synthase component I, N terminal region	84.86	86.37	93.26	106.3	90.39	83.29	97.51	66.11	67.89	60.12
Glyma.11G130200.1	Lipoxygenase; PLAT/LH2 domain	83.29	61.84	38.9	70.12	89.2	53.69	91.32	26.95	23.28	27.28
Glyma.13G206500.1	Adenosine/AMP deaminase	81.28	174.25	111.87	202.39	101.8	84.83	176.83	71.95	69.44	54.93
Glyma.13G206500.3	Adenosine/AMP deaminase	81.28	174.25	111.87	202.39	101.8	84.83	176.83	71.95	69.44	54.93
Glyma.13G206500.2	Adenosine/AMP deaminase	81.28	174.25	111.87	202.39	101.8	84.83	176.83	71.95	69.44	54.93
Glyma.17G253100.1	Bifunctional nuclease	76.71	59.87	110.42	46.96	51.35	20.55	64.99	59.85	24.23	23.47
Glyma.02G119600.1	Cytochrome P450	73	26.57	19.69	37.99	54.29	25.12	9.94	9.11	20.9	17.56
Glyma.03G078200.1	Transferase family	67.3	39.2	82.68	36.1	43.29	9.47	50.06	49.01	17.96	20.87
Glyma.04G057800.1	FAE1/Type III polyketide synthase-like protein; 3-Oxoacyl-[acyl-carrier-protein (ACP)] synthase III C terminal	66.85	67.45	77.14	79.81	67.75	48.47	41.39	34.81	53.58	45.68
Glyma.02G104900.1	UDP-glucoronosyl and UDP-glucosyl transferase	63.88	79.91	67.38	49.35	58.08	62.12	108.23	47.53	30.44	31.22
Glyma.06G168000.1	Acyl-ACP thioesterase	47.74	38.05	13.67	11.7	89.03	30.14	33.11	8.26	5.28	0.95
Glyma.10G006500.2	lactate/malate dehydrogenase, alpha/beta C-terminal domain; lactate/malate dehydrogenase, NAD binding domain	46.9	29.76	20.28	53.81	53.97	17.62	16.26	1.41	24	31.43
Glyma.20G126500.1	Multicopper oxidase; Multicopper oxidase; Multicopper oxidase	46.22	39.68	27.43	35.64	49.93	19.34	37.41	18.89	25.24	23.46
Glyma.12G114900.1	Wax ester synthase-like Acyl-CoA acyltransferase domain; Protein of unknown function (DUF1298)	44.92	54.57	27.14	50.97	75.79	29.55	64.8	18.49	26.49	29.02
Glyma.14G165000.1	Oxidoreductase FAD-binding domain; Mo-co oxidoreductase dimerisation domain; Oxidoreductase NAD-binding domain ; Oxidoreductase molybdopterin binding domain; Cytochrome b5-like Heme/Steroid binding domain	44.84	7.07	4.54	4.13	3.42	9.32	3.26	3.11	1.52	1.47
Glyma.14G086300.1	Asparaginase	38.88	17.08	5.74	23.67	27.35	28.4	17.67	2.23	5.83	10.02
Glyma.14G086300.2	Asparaginase	38.88	17.08	5.74	23.67	27.35	28.4	17.67	2.23	5.83	10.02
Glyma.15G090300.1	Serine carboxypeptidase	38.82	32.46	46.69	74.77	42	43.15	36.59	30.08	25.31	28.58
Glyma.13G161900.1	Calcineurin-like phosphoesterase	37.06	48.63	51.51	42	18.58	18.33	29.59	27.82	15.62	8.18
Glyma.01G061100.1	Cytochrome P450	36.3	6.65	3.4	13.46	18.08	10.68	4.93	2.42	7.11	9.45
Glyma.05G152500.1	Transferase family	34.23	16.05	15.33	76.91	62.73	31.49	11.4	4.52	20.85	17.02
Glyma.04G022900.1	GDSL-like Lipase/Acylhydrolase	33.77	6.68	3.89	32.04	27.09	15.7	3.57	0.96	14.21	10.71
Glyma.07G252600.2	Dehydrogenase E1 component; Transketolase, pyrimidine binding domain; Transketolase, C-terminal domain	33.33	31.44	29.01	38.54	40.99	21.2	27.64	19.5	10.84	21.62
Glyma.14G209700.1	Squalene/phytoene synthase	33.26	24.14	34.2	45.1	30.97	34.01	24.41	21.01	26.27	20.37
Glyma.11G197400.1	Cytochrome P450	32.37	23.13	21.83	7.36	54.69	14.66	30.27	13.64	2.65	1.79
Glyma.01G112900.1	Transferase family	31.63	25.07	69.2	30.27	30.83	5.41	19.45	31.53	4.99	14.41
Glyma.02G125100.2	2OG-Fe(II) oxygenase superfamily	31.29	38.2	36.11	32.28	40.59	20.46	15.13	25.48	14.49	7.18
Glyma.11G122700.1	Cytochrome P450	30.04	178.74	93.62	48.01	32.26	24.6	140.76	46.16	18.2	18.13
Glyma.17G127000.1	GDSL-like Lipase/Acylhydrolase	30.04	17.38	12.15	29.01	28.41	38.75	8.25	6.41	19.52	20.01
Glyma.06G238500.1	Cytochrome P450	29.86	21.76	27.6	46.35	34.23	31.96	24.86	14.98	18.52	18.91
Glyma.07G087500.2	Aldehyde dehydrogenase family	29.37	29.1	19.39	27.34	26.43	14.9	13.07	9.22	12.15	13.81
Glyma.18G055300.1	Peroxidase	28.29	9.41	30.52	14.56	20.21	13.29	13.29	14.6	8.12	12.49
Glyma.18G003100.1	UDP-glucoronosyl and UDP-glucosyl transferase	28.02	28.16	67.97	47.29	23.91	29.6	32.29	32.9	4.68	9.84
Glyma.19G258700.1	Cytochrome P450	26.27	7.12	7.48	10.82	21.7	8.09	4.49	3.72	7.56	13.59
Glyma.11G027000.1	Hydroxymethylglutaryl-coenzyme A synthase N terminal; Hydroxymethylglutaryl-coenzyme A synthase C terminal	25.74	34.78	24.97	44.63	24.43	35.82	64.02	17.17	13.15	17.12
Glyma.01G175500.1	Cytochrome P450	25.4	25.41	31.24	29.59	31.14	16.28	23.47	12.21	14.49	15.18
Glyma.15G184400.1	Pectinesterase; Plant invertase/pectin methylesterase inhibitor	24.59	25.82	24.07	32.33	17.73	28.09	24.01	16.27	20.04	9.77
Glyma.09G195400.1	Diacylglycerol acyltransferase	24.48	13.68	15.17	42.54	23.29	28.28	19.69	9.71	16.31	11.36
Glyma.15G157700.1	Methyltransferase domain	23.76	5.87	14.27	26.1	19.94	13.31	15.56	9.45	14.62	9.53
Glyma.01G215500.1	Hydroxymethylglutaryl-coenzyme A synthase N terminal; Hydroxymethylglutaryl-coenzyme A synthase C terminal	23.54	25.89	32.56	40.99	12.86	17.3	35.11	17.58	6.57	8.84
Glyma.13G330400.1	PAS fold; Protein kinase domain	23.27	8.64	3.28	34.52	19.57	15.02	8.78	1.95	7.66	7.95
Glyma.15G244200.1	Cytochrome P450	23	3.84	13.08	45.18	34.23	50.1	6.78	8.37	24.53	17.31
Glyma.01G207200.1	Palmitoyl protein thioesterase	21.89	23.83	26.48	28.66	28.61	16.42	28.04	11.08	15.75	12.55
Glyma.05G141000.1	Transketolase, C-terminal domain; Transketolase, pyrimidine binding domain	21.44	21.46	16.17	14.01	28.41	20.15	16.46	8.54	8.44	12.84
Glyma.07G220500.1	Cytochrome P450	19.75	17.59	8.96	13.16	19.5	11.83	12.19	4.82	8.69	10.55
Glyma.16G134000.1	SAM dependent carboxyl methyltransferase	19.43	2.6	4.16	6.46	10.31	8.99	8.06	2.24	2.67	6.61
Glyma.08G178500.1	Caspase domain	19.36	12.37	10.67	14.29	13.19	9.51	6.13	6.26	5.57	3.55
Glyma.11G151800.1	Cellulose synthase	19.04	8.61	13.71	76.53	22.44	34.04	16.65	5.73	8.91	13.33
Glyma.03G243700.1	Diacylglycerol acyltransferase	18.96	6.82	2.82	17.42	10.53	19.32	6.77	1.64	11.93	7.44
Glyma.14G220700.1	GDSL-like Lipase/Acylhydrolase	17.68	5.5	3.94	41.68	20.62	20.69	2.94	2.21	6.32	7.82
Glyma.08G243600.1	Cytochrome P450	17.44	10.24	14.15	12.91	15.5	10.09	15.78	6.2	3.45	7.64
Glyma.14G193000.1	Putative undecaprenyl diphosphate synthase	17.36	7.18	0.59	34.69	20.81	22.77	4.06	0.36	6.06	5.24
Glyma.13G323000.1	AMP-binding enzyme	16.18	20.43	10.69	16.44	18.39	11.09	15.41	5.51	11.44	8.98
Glyma.08G061000.1	S-locus glycoprotein family; Protein tyrosine kinase; PAN-like domain; D-mannose binding lectin; Domain of unknown function (DUF3403)	15.21	11.29	7.48	19.16	19.26	5.92	8.69	5.27	10.83	9.86
Glyma.10G000300.1	Transferase family	14.71	9.72	3.5	7.68	10.1	3.41	3.55	1.52	1.41	0.92
Glyma.13G353100.1	GDSL-like Lipase/Acylhydrolase	14.36	3.07	2.68	7.53	12.54	11.29	5.53	0.99	4.77	3.06
Glyma.09G008400.1	2OG-Fe(II) oxygenase superfamily	14.02	6.84	10.45	18.55	16.14	4.95	3.09	4.78	5.52	2.47
Glyma.15G243400.1	Cytochrome P450	14	3.91	1.94	29.64	16.14	12.76	6.48	1.15	10.23	10.84
Glyma.20G139000.1	Protein kinase domain; Salt stress response/antifungal	13.99	0	1.96	4.31	9.99	3.72	2.47	1.34	2.21	6.68
Glyma.02G134600.1	Protein kinase domain	13.83	8.35	12.88	20.31	18.46	15.71	11.56	8.2	11.78	10.29
Glyma.04G049900.5	Peptidase C13 family	13.79	14.84	38.48	35.47	17.27	12.8	10.51	17.71	16.13	10.71
Glyma.02G026900.1	Glycosyl transferase family 8	13.49	17.12	22.18	15.97	12.22	13.1	22.32	15.34	9.39	8.24
Glyma.08G005000.3	Ferrochelatase	13.31	8.08	4.64	7.56	9.28	6.74	4.61	1.43	5.23	5.48
Glyma.08G005000.1	Ferrochelatase	13.31	8.08	4.64	7.56	9.28	6.74	4.61	1.43	5.23	5.48
Glyma.07G183200.1	UDP-glucoronosyl and UDP-glucosyl transferase	13.24	5.69	4.82	10.13	13.44	9.42	6.25	1.29	4.02	5.59
Glyma.02G104600.1	UDP-glucoronosyl and UDP-glucosyl transferase	12.81	7.31	12.98	48.19	18.86	27.37	14.66	9.2	5.39	13.13
Glyma.20G018000.1	Phosphoglucomutase/phosphomannomutase, alpha/beta/alpha domain II; Phosphoglucomutase/phosphomannomutase, alpha/beta/alpha domain III; Phosphoglucomutase/phosphomannomutase, alpha/beta/alpha domain I	12.77	16.68	8.24	0.59	9.5	0.35	13.56	2.39	0.31	1.14
Glyma.02G074000.1	Acetyltransferase (GNAT) family	12.73	6.75	12.78	11	9.45	7.02	7.35	6.63	5.53	5.56
Glyma.12G056400.1	ATP synthase, Delta/Epsilon chain, beta-sandwich domain	12.38	0	8.58	4.56	6.17	3.32	14.21	2.16	1.19	3.27
Glyma.08G214300.1	Inorganic H+ pyrophosphatase	12.36	16.53	23.23	11.33	20.78	13.4	6.41	15.4	5.21	14.71
Glyma.17G118700.1	FAE1/Type III polyketide synthase-like protein; 3-Oxoacyl-[acyl-carrier-protein (ACP)] synthase III C terminal	11.03	17.39	22.3	8.72	10.54	8.86	12.26	13.26	5.38	6.86
Glyma.03G058000.1	GDSL-like Lipase/Acylhydrolase	10.86	11.15	7.26	13.05	7.77	13.75	2.38	3.48	6.78	2.29
Glyma.18G250100.2	Peptidase inhibitor I9; Subtilase family; PA domain	10.52	4.96	25.61	13.09	7.47	7.3	5.05	15.14	5.82	4.56
Glyma.U034300.1	Protein kinase domain	10.34	2.9	1.81	9.14	5.2	6.03	4.2	1.11	3.7	3.47
Glyma.16G109300.1	Cytochrome P450	10.18	35.89	26.44	35.08	22.32	17.03	33.6	15.82	22.3	12.27
Glyma.09G147400.2	ABC transporter; ABC transporter transmembrane region	9.9	0.28	7.33	11.89	12.11	4.99	4.69	3.47	4.77	4.3
Glyma.17G259600.1	GDSL-like Lipase/Acylhydrolase	9.59	2.9	6.24	14.46	13.22	9.43	1.75	3.43	3.65	2.74
Glyma.14G071700.1	Bifunctional nuclease	9.45	12.47	19.5	5.81	10.29	3.29	4.38	8.8	3.68	1.73
Glyma.12G001200.1	SacI homology domain	9.31	4.8	9.02	9.51	10.46	6.38	1.83	5.65	5.04	4.19
Glyma.12G158600.1	homogentisate 1,2-dioxygenase	9.25	8.38	16.76	9.94	10.89	5.84	5.9	10.5	5.66	3.92
Glyma.12G158600.2	homogentisate 1,2-dioxygenase	9.25	8.38	16.76	9.94	10.89	5.84	5.9	10.5	5.66	3.92
Glyma.02G228700.1	6-phosphofructo-2-kinase; Histidine phosphatase superfamily (branch 1)	9.01	5.08	10.21	8.29	7.05	6.86	5.37	6.65	5.61	3.99
Glyma.07G250600.1	Glutaredoxin	8.95	7.55	9.32	6.15	11.18	4.47	3.63	6.46	4.28	1.32
Glyma.06G058500.1	3-Oxoacyl-[acyl-carrier-protein (ACP)] synthase III C terminal ; FAE1/Type III polyketide synthase-like protein	8.94	4.25	7.47	8.91	11.64	5.44	4.01	3.21	5.29	4.11
Glyma.10G263800.1	Multicopper oxidase; Multicopper oxidase; Multicopper oxidase	8.82	12	14.06	7.91	5.94	6.34	7.41	7.75	2.43	3.49
Glyma.01G081900.1	e3 binding domain; Biotin-requiring enzyme; 2-oxoacid dehydrogenases acyltransferase (catalytic domain)	8.74	6.09	3.04	8.88	10.38	12.2	3.72	1.25	5.56	6.45
Glyma.13G106100.2	MBOAT, membrane-bound O-acyltransferase family	7.72	8.83	7.61	5.26	10.26	4.19	4.63	4.1	3.16	6.55
Glyma.13G290000.1	Protein of unknown function (DUF1637)	7.55	8.96	10.9	7.93	7.85	5.07	10.23	5.48	5.54	4.91
Glyma.06G215900.1	Phospholipase/Carboxylesterase	7.19	0	8.16	8.1	7.83	4.12	3.2	1.71	1.88	4.94
Glyma.16G115700.2	Diacylglycerol acyltransferase	7.14	8.94	8.44	13.22	10.79	6.59	8.64	4.33	3.55	3.14
Glyma.14G098600.1	Protein kinase domain; Leucine Rich Repeat; Leucine rich repeat N-terminal domain	7.14	1.07	4.6	6.18	6.76	6.56	1.07	3.18	4.17	2.8
Glyma.12G002500.2	Protein kinase domain; Leucine Rich Repeat; Leucine rich repeat N-terminal domain	6.94	4.19	9	5.97	6.28	3.65	2.06	4.71	4.12	4.25
Glyma.15G112900.3	Alternative oxidase	6.94	26.43	18.67	20.2	22.39	20.24	11.03	3.5	8.46	11.93
Glyma.12G002500.1	Protein kinase domain; Leucine Rich Repeat; Leucine rich repeat N-terminal domain	6.94	4.19	9	5.97	6.28	3.65	2.06	4.71	4.12	4.25
Glyma.05G166700.1	Protein tyrosine kinase	6.73	2.47	5.87	7.74	4.62	7.13	2.26	3.34	2.53	2.25
Glyma.08G123200.1	Pterin 4 alpha carbinolamine dehydratase	6.66	5.59	8.49	10.66	8.89	9.21	0	2.38	2.65	4.41
Glyma.04G243000.1	Dehydrogenase E1 component	6.46	1.95	5.67	3.45	3.24	2.22	2.69	3.37	0.67	1.12
Glyma.05G125900.1	FAD binding domain ; Berberine and berberine like	6.43	13.2	12.9	9.79	5.78	9.73	7	6.65	4.65	3.77
Glyma.05G041200.1	Ferric reductase NAD binding domain; Ferric reductase like transmembrane component; FAD-binding domain	6.27	6.7	8.11	5.29	6.77	0.94	5.05	5.25	1.36	1.99
Glyma.07G011700.1	Putative Phosphatase	6.24	5.13	41	19.38	9.85	4.94	0.37	13.24	10.26	4.55
Glyma.13G340000.1	Aldehyde dehydrogenase family	6.15	1.08	0.76	17.81	10.93	5.43	0.76	0.46	3.87	4.08
Glyma.17G208300.1	Kinesin motor domain	5.89	3.82	3.5	4.04	5.68	2.93	2.04	1.09	1.21	1.67
Glyma.02G010300.6	AMP-binding enzyme	5.71	0	9.99	3.73	7.4	4.05	0	2.8	1.91	4.44
Glyma.01G122000.1	GDSL-like Lipase/Acylhydrolase	5.44	4.5	3.52	3.85	7.9	1.86	2.25	1.93	0.54	0.75
Glyma.09G111000.1	NUDIX domain	5.34	3.2	2.67	5.25	8.99	5.5	4.11	1.1	3.67	5.94
Glyma.13G060900.1	Pectinesterase	5.33	4.31	3.01	4.33	5.41	1.57	0.69	1.11	1.44	0.76
Glyma.19G056800.1	Hypothetical methyltransferase	5.1	7.42	9.16	6.71	7.65	7.65	5.93	4.52	3.48	5
Glyma.07G208400.1	5'-3' exonuclease, N-terminal resolvase-like domain; 5'-3' exonuclease, C-terminal SAM fold	4.87	4.92	4.84	4.99	5.11	3.24	3.7	3.17	3.53	3.49
Glyma.01G029400.1	RNA polymerases N / 8 kDa subunit	4.83	4.32	5.88	7.79	7.1	7.81	5.19	3.69	1.02	4.66
Glyma.06G144200.1	N2,N2-dimethylguanosine tRNA methyltransferase	4.7	9	6.08	7.23	6.26	6.04	6.22	2.94	4.61	3.58
Glyma.06G153500.1	ABC transporter	4.66	5.17	11.53	8.02	11.17	8.89	4.56	6.67	5.43	6.87
Glyma.08G242100.2	ATPase family associated with various cellular activities (AAA); C-terminal, D2-small domain, of ClpB protein ; Clp amino terminal domain; AAA domain (Cdc48 subfamily)	4.43	1.7	3.75	10.03	5.06	2.5	0.34	1.12	3.13	3.06
Glyma.13G262500.1	Chalcone-flavanone isomerase	4.39	3.17	2.85	2.9	3.87	4.8	0.73	0.78	1.3	1.81
Glyma.15G123800.2	Eukaryotic aspartyl protease	4.39	0.95	2.67	3.89	3.81	1.9	2.27	0.83	2.21	1.27
Glyma.15G123800.1	Eukaryotic aspartyl protease	4.39	0.95	2.67	3.89	3.81	1.9	2.27	0.83	2.21	1.27
Glyma.15G123800.4	Eukaryotic aspartyl protease	4.39	0.95	2.67	3.89	3.81	1.9	2.27	0.83	2.21	1.27
Glyma.16G015100.3	Calcineurin-like phosphoesterase	4.33	4.64	5.05	4.86	4.95	3.7	3.82	2.94	3.31	2.5
Glyma.16G015100.2	Calcineurin-like phosphoesterase	4.33	4.64	5.05	4.86	4.95	3.7	3.82	2.94	3.31	2.5
Glyma.07G149400.1	Zinc-binding dehydrogenase; Alcohol dehydrogenase GroES-like domain	4.28	4.71	2.12	5.53	4.57	3.56	2.7	1.16	1.45	2.69
Glyma.03G145000.1	NUDIX domain	4.27	3.2	5.34	3.55	5.92	3.96	2.46	3.51	2.31	1.71
Glyma.16G150900.1	TatD related DNase	4.17	6.33	6.51	7.88	10.15	4.69	3.8	1.35	2.99	2.07
Glyma.18G257900.1	Wax ester synthase-like Acyl-CoA acyltransferase domain; Protein of unknown function (DUF1298)	4.03	8.3	7.81	17	6.93	5.78	7.81	2.71	4.93	3.94
Glyma.14G062300.1	Multicopper oxidase; Multicopper oxidase; Multicopper oxidase	3.94	1.68	4.53	4.93	7.26	1.35	3.27	2.06	3.1	3.63
Glyma.12G012200.1	Glycosyl hydrolases family 28	3.87	2.74	4.05	17.04	12.28	5.96	0.73	0.79	6.42	5.95
Glyma.08G194900.1	Putative Phosphatase	3.65	4.47	48.18	7.94	2	1.48	0	6.84	5.46	0.88
Glyma.19G211300.1	NAD dependent epimerase/dehydratase family	3.64	5.43	8.94	9.2	12.56	7.83	10.26	4.4	3.98	4.12
Glyma.01G084600.1	Eukaryotic aspartyl protease	3.6	1.1	1.93	3.02	2.23	2.19	0.44	0.95	0.79	1.1
Glyma.13G370300.1	ABC transporter transmembrane region; ABC transporter	3.55	3.55	2.74	2.93	2.69	2.32	1.98	1.76	2.09	1.9
Glyma.02G161200.1	Thioredoxin	3.55	5.69	3.95	5.18	4.98	2.82	5.7	2.44	3.05	1.26
Glyma.11G114100.1	Protein kinase domain; Leucine Rich Repeat; Leucine rich repeat N-terminal domain	3.46	1.92	1.5	3.42	3.77	2.4	0.64	0.85	1.89	1
Glyma.08G176600.1	Thiamine pyrophosphate enzyme, N-terminal TPP binding domain; Thiamine pyrophosphate enzyme, central domain; Thiamine pyrophosphate enzyme, C-terminal TPP binding domain	3.45	1.97	2.3	0.8	8.61	1.38	0.88	0.38	0.31	0.1
Glyma.18G060200.1	Acetyltransferase (GNAT) family	3.33	1.72	1.93	2.2	3.08	0.91	2.49	0.3	1.32	1.38
Glyma.11G101700.3	Protein kinase domain	3.32	10.01	9.59	3.87	10.21	7.11	0.38	0.51	2.71	1.02
Glyma.13G231500.5	GDSL-like Lipase/Acylhydrolase	3.19	1.34	0.93	0.65	2.96	0.56	0.86	0.46	0.13	0.32
Glyma.13G231500.1	GDSL-like Lipase/Acylhydrolase	3.19	1.34	0.93	0.65	2.96	0.56	0.86	0.46	0.13	0.32
Glyma.13G231500.4	GDSL-like Lipase/Acylhydrolase	3.19	1.34	0.93	0.65	2.96	0.56	0.86	0.46	0.13	0.32
Glyma.13G231500.3	GDSL-like Lipase/Acylhydrolase	3.19	1.34	0.93	0.65	2.96	0.56	0.86	0.46	0.13	0.32
Glyma.10G217000.1	Protein kinase domain; EF hand	3.17	4.61	4.36	3.61	3.28	1.65	3.87	1.63	2.47	1.92
Glyma.03G220500.2	Protein kinase domain	3.05	0	8.65	4.78	4.48	3.04	1.42	3.92	0.34	0.82
Glyma.20G144600.2	Lipoxygenase; PLAT/LH2 domain	3.02	4.21	5.79	3.95	5.81	0.99	5.82	0.63	1.83	2.75
Glyma.07G156000.1	Protein kinase domain; Leucine Rich Repeat; Leucine rich repeat N-terminal domain	2.82	3.36	2.62	2.56	3.21	2.17	1.65	1.29	1.79	1.25
Glyma.13G351500.1	Protein tyrosine kinase	2.77	1.35	2.83	3.25	2.62	1.65	1.39	1.16	1.29	0.77
Glyma.08G308200.1	1,3-beta-glucan synthase component	2.72	2.16	4.1	4.47	4.19	2.63	2.07	2.76	2.39	2.17
Glyma.13G051800.1	UDP-glucoronosyl and UDP-glucosyl transferase	2.6	1.63	7.1	0.84	1.89	0.37	2.54	2.87	0.48	0.92
Glyma.13G029500.1	UDP-glucoronosyl and UDP-glucosyl transferase	2.6	1.63	7.1	0.84	1.89	0.37	2.54	2.87	0.48	0.92
Glyma.18G269400.1	Protein tyrosine kinase	2.46	3.31	3.86	5.04	3.89	2.92	3.54	2.22	2.82	1.8
Glyma.05G024400.1	Protein kinase domain	2.46	1.38	5.73	6.62	5.63	5.31	1.77	2.63	3.4	3.12
Glyma.05G024400.2	Protein kinase domain	2.46	1.38	5.73	6.62	5.63	5.31	1.77	2.63	3.4	3.12
Glyma.19G179100.1	Glycosyltransferase family 43	2.37	1.97	1.38	2.7	1.98	0.67	1.58	0.68	1.13	1.22
Glyma.11G161600.1	Peroxidase	2.3	2.59	3.58	2.64	1.66	1.78	1.99	1.77	0.59	1.1
Glyma.15G110200.2	Eukaryotic aspartyl protease; Saposin-like type B, region 2; Saposin-like type B, region 1	2.29	0.7	2.55	1.44	1.46	0.44	0	0.23	0.25	0.58
Glyma.12G043600.1	Protein tyrosine kinase	2.27	4.24	6.77	4.64	5.14	2.5	2.86	1.17	2.04	2.52
Glyma.19G219100.1	Glycosyl transferase family 8	2.17	3.24	2.26	9.43	4.28	2.14	3.25	1.39	0.39	1.26
Glyma.15G117500.1	4'-phosphopantetheinyl transferase superfamily	2.16	0	4.78	2.88	3.77	1.15	1.1	2.17	1.16	2.13
Glyma.05G016700.2	CYTH domain; Phosphoribulokinase / Uridine kinase family	2.09	2.17	3.73	2.57	2.77	0.91	0.43	0.97	0.64	1.73
Glyma.05G016700.5	CYTH domain; Phosphoribulokinase / Uridine kinase family	2.09	2.17	3.73	2.57	2.77	0.91	0.43	0.97	0.64	1.73
Glyma.05G016700.3	CYTH domain; Phosphoribulokinase / Uridine kinase family	2.09	2.17	3.73	2.57	2.77	0.91	0.43	0.97	0.64	1.73
Glyma.05G016700.4	CYTH domain; Phosphoribulokinase / Uridine kinase family	2.09	2.17	3.73	2.57	2.77	0.91	0.43	0.97	0.64	1.73
Glyma.07G178800.1	LAGLIDADG DNA endonuclease family; PPR repeat	2.08	1.12	2.76	4.38	4.25	3.09	1.81	1.45	1.34	1.5
Glyma.06G301100.1	Methyltransferase domain	2.05	2.31	4.81	2.46	3.85	1.27	3.09	3.31	0.73	1.36
Glyma.08G074500.1	Leucine Rich Repeat; Protein kinase domain; Leucine rich repeat N-terminal domain	2	0.99	2.71	2.7	2.5	0.66	0.8	0.85	1.43	1.76
Glyma.11G059800.1	GDSL-like Lipase/Acylhydrolase	1.93	3.61	4.28	9.72	16.47	5.73	0.87	2.17	4.41	10.18
Glyma.08G282800.2	Copper amine oxidase, enzyme domain; Copper amine oxidase, N3 domain; Copper amine oxidase, N2 domain	1.83	33.77	26.04	44.19	28.89	5.4	15.31	16.35	21.65	14.96
Glyma.02G038500.1	Copper amine oxidase, enzyme domain; Copper amine oxidase, N3 domain; Copper amine oxidase, N2 domain	1.8	3.64	9.48	5.07	4.12	1.72	4.5	5.97	2.33	2.08
Glyma.12G046900.1	C1 domain; C1-like domain	1.75	2.63	2.56	2.64	1.06	0	0.42	1.36	1	0.23
Glyma.09G025400.1	Ribonuclease III domain; Helicase conserved C-terminal domain; PAZ domain; DEAD/DEAH box helicase; Dicer dimerisation domain	1.7	2.67	1.62	8.14	6.81	2.17	2.29	0.79	1.83	2.71
Glyma.14G067200.1	Acyltransferase	1.61	3.68	4.16	4.01	7.85	2.25	1.36	1.71	2.44	4.03
Glyma.08G000400.1	U-box domain	1.51	8.68	5.73	2.06	4.9	0.92	6.41	3.58	1.33	1.54
Glyma.18G023600.1	Multicopper oxidase; Multicopper oxidase; Multicopper oxidase	1.38	1.13	5.2	3.19	5.57	2.76	0.72	0.58	2.16	2.61
Glyma.17G036900.1	Serine carboxypeptidase	1.31	0.78	1.64	0.89	1.77	0.13	0	0.34	0.56	0.35
Glyma.20G229800.2	Protein kinase domain	1.29	0.93	2.95	3.25	4.27	2.39	0.1	0.83	0.51	2.91
Glyma.20G229800.3	Protein kinase domain	1.29	0.93	2.95	3.25	4.27	2.39	0.1	0.83	0.51	2.91
Glyma.07G269400.1	Glycosyl hydrolases family 17; X8 domain	1.26	11.25	5.6	4.12	2.52	2.24	9.23	3.44	1.68	1.11
Glyma.13G119200.1	tRNA pseudouridine synthase	1.25	2.49	2.03	2.66	1.67	0.54	1	1.12	0.99	0.92
Glyma.03G251700.2	His Kinase A (phospho-acceptor) domain; GAF domain; Response regulator receiver domain	1.23	1.85	3.2	1.25	2.28	0.3	0.71	0.78	0.88	1.16
Glyma.14G184500.4	Serine hydroxymethyltransferase	1.04	0	13.76	3.52	12.6	2.42	0	7.29	1.91	1.29
Glyma.02G249300.1	Acyltransferase	0.95	1.13	6.14	7.37	7.14	3.09	1.82	2.68	2.03	5.03
Glyma.17G100800.1	GDSL-like Lipase/Acylhydrolase	0.49	0.37	1.28	2.51	8.87	1.58	0.59	0.63	1.4	2.95
Glyma.09G225000.2	Calcineurin-like phosphoesterase	0.38	9.35	2.54	1.5	1.16	1.32	2.28	0.51	0.08	0.71
Glyma.09G225000.3	Calcineurin-like phosphoesterase	0.38	9.35	2.54	1.5	1.16	1.32	2.28	0.51	0.08	0.71
Glyma.11G175900.1	Cytochrome P450	0.26	0.77	1.43	1.87	8.51	0.85	0.82	0.66	1.1	2.96

## Sheet: Table S8
Table S8. Promoter analysis of GmGSL7c
TF Family	Start	Stop	Strand	Score	P-value	Q-value	Matched Sequence
AP2	734	754	+	3.82353	8.87e-05	0.176	ACTCGCAAGTCCTCAGCTTCC
	1692	1712	-	4.32941	7.58e-05	0.176	GCACACCAATCCCAAAAGTAT
	1593	1612	+	10.0769	9.79e-05	0.0358	GTGGAGGAGGAGAAGAAAAT
	1006	1025	-	10.2949	8.76e-05	0.0356	TAAAAATAAAATGAAAAAAG
	1022	1041	-	10.7564	6.87e-05	0.0314	AATAAAAAAGAAAAACTAAA
	1262	1281	-	12.2436	2.93e-05	0.0153	AAACAATAAAGAAAAAGAAG
	1596	1615	+	12.2436	2.93e-05	0.0153	GAGGAGGAGAAGAAAATTGA
	1031	1050	-	13.2821	1.5e-05	0.011	AGGGGAAAAAATAAAAAAGA
	1029	1048	-	15.5256	2.75e-06	0.00251	GGGAAAAAATAAAAAAGAAA
	1254	1273	-	15.6282	2.52e-06	0.00251	AAGAAAAAGAAGGGAACACA
	1027	1046	-	15.7179	2.33e-06	0.00251	GAAAAAATAAAAAAGAAAAA
	1388	1407	-	16.5256	1.12e-06	0.00251	AAGAAAAAGAAGGGAACAGA
BBR-BPC	1596	1616	-	-2.27778	6.78e-05	0.0819	CTCAATTTTCTTCTCCTCCTC
	1253	1273	+	-2.22222	6.68e-05	0.0819	CTGTGTTCCCTTCTTTTTCTT
	1387	1407	+	-1.66667	5.7e-05	0.0819	TTCTGTTCCCTTCTTTTTCTT
	1594	1617	+	-1.11111	6.34e-05	0.0572	TGGAGGAGGAGAAGAAAATTGAGG
	1254	1277	-	-0.301587	4.92e-05	0.0572	AATAAAGAAAAAGAAGGGAACACA
	1388	1411	-	-0.285714	4.9e-05	0.0572	ATTAAAGAAAAAGAAGGGAACAGA
	1588	1611	+	1.34921	2.89e-05	0.0572	GGGTGGTGGAGGAGGAGAAGAAAA
C2H2	1647	1665	-	7.56818	9.77e-05	0.037	GTCCTGCCACCACTGCCAC
	1605	1623	-	8.05303	7.76e-05	0.0327	TTTCCTCCTCAATTTTCTT
	1644	1662	-	9.93939	3.07e-05	0.0145	CTGCCACCACTGCCACAAC
	1584	1602	-	10.1515	2.75e-05	0.0145	CCTCCTCCACCACCCAGAA
	892	899	+	11	4.37e-05	0.171	AGTAGTAG
	1672	1682	+	11.125	6.69e-05	0.262	CAGCACCAGTG
	197	211	+	11.4921	4.39e-05	0.165	TGTAAGAGACAAATG
	1556	1566	-	11.5556	5.46e-05	0.109	GGTTTGAGTGA
	1646	1656	+	11.7619	4.61e-05	0.109	TGTGGCAGTGG
	1670	1684	+	11.875	3.13e-05	0.124	GCCAGCACCAGTGGC
	1670	1684	+	11.875	3.13e-05	0.124	GCCAGCACCAGTGGC
	1602	1620	-	14.0985	3.28e-06	0.00207	CCTCCTCAATTTTCTTCTC
	1599	1617	-	14.2652	2.98e-06	0.00207	CCTCAATTTTCTTCTCCTC
	807	818	-	14.9726	5.42e-06	0.0201	GAAAACAGAGAA
	1596	1614	-	14.9773	1.98e-06	0.00187	CAATTTTCTTCTCCTCCTC
	1587	1605	-	18.5682	2.15e-07	0.000272	TCTCCTCCTCCACCACCCA
	1593	1611	-	21.4924	2.93e-08	5.55e-05	TTTTCTTCTCCTCCTCCAC
	1590	1608	-	24.0303	4.47e-09	1.69e-05	TCTTCTCCTCCTCCACCAC
C3H	1118	1131	+	11.1111	7.58e-05	0.145	GAATAAAAAGTTAA
	1432	1445	-	12.2381	2.16e-05	0.0827	AAGGGAAAAGGCAA
CAMTA	747	764	+	11.8254	3.06e-05	0.121	CAGCTTCCTTGGCGTGTA
Dof	1022	1042	+	10.5469	9.76e-05	0.0321	TTTAGTTTTTCTTTTTTATTT
	1000	1018	-	10.7778	9.33e-05	0.0705	AAAATGAAAAAAGTTAAGT
	1063	1083	-	10.8906	7.83e-05	0.0283	TTTACTTTTAGTCTTTTGAAA
	1016	1036	+	10.9844	7.37e-05	0.0283	TTTATTTTTAGTTTTTCTTTT
	1122	1142	-	11.0794	7.91e-05	0.0425	GTTTTAATTCTTTAACTTTTT
	1390	1410	+	11.0794	7.91e-05	0.0425	TGTTCCCTTCTTTTTCTTTAA
	1115	1133	+	11.2222	6.89e-05	0.065	GACGAATAAAAAGTTAAAG
	847	867	-	11.2381	7.39e-05	0.0394	GGTGATAAACAAAAGGAACAA
	814	834	+	11.2656	6.11e-05	0.0276	TTTTCTTTTTTAATTCTGACT
	1023	1043	-	11.3016	6.61e-05	0.0275	AAAATAAAAAAGAAAAACTAA
	1023	1043	-	11.3016	6.61e-05	0.0275	AAAATAAAAAAGAAAAACTAA
	1098	1118	-	11.3175	6.56e-05	0.0425	CGTCATGATTTTTGGCTTTTT
	1089	1109	+	11.3492	6.34e-05	0.0479	AAAAAAGTTAAAAAGCCAAAA
	1074	1094	-	11.381	6.23e-05	0.0425	TTTTTTCTATGTTTACTTTTA
	1029	1049	+	11.4531	5.38e-05	0.0276	TTTCTTTTTTATTTTTTCCCC
	1121	1134	+	11.5556	6.5e-05	0.124	TAAAAAGTTAAAGA
	1395	1415	+	11.6562	4.67e-05	0.0276	CCTTCTTTTTCTTTAATGTTT
	809	829	-	11.6825	4.81e-05	0.0225	GAATTAAAAAAGAAAACAGAG
	809	829	-	11.6825	4.81e-05	0.0225	GAATTAAAAAAGAAAACAGAG
	1390	1410	-	11.7778	4.43e-05	0.0225	TTAAAGAAAAAGAAGGGAACA
	1390	1410	-	11.7778	4.43e-05	0.0225	TTAAAGAAAAAGAAGGGAACA
	1091	1109	+	11.7937	4.55e-05	0.0572	AAAAGTTAAAAAGCCAAAA
	1083	1101	+	11.8571	4.34e-05	0.0572	ACATAGAAAAAAGTTAAAA
	1259	1279	-	11.873	4.47e-05	0.0278	ACAATAAAGAAAAAGAAGGGA
	674	694	-	11.9048	3.96e-05	0.0225	CGAAAACAAAAGAAAAATGAG
	674	694	-	11.9048	3.96e-05	0.0225	CGAAAACAAAAGAAAAATGAG
	1116	1136	+	11.9365	3.85e-05	0.0225	ACGAATAAAAAGTTAAAGAAT
	1116	1136	+	11.9365	3.85e-05	0.0225	ACGAATAAAAAGTTAAAGAAT
	1084	1104	+	11.9683	3.75e-05	0.0225	CATAGAAAAAAGTTAAAAAGC
	1084	1104	+	11.9683	3.75e-05	0.0225	CATAGAAAAAAGTTAAAAAGC
	1262	1282	-	12	3.64e-05	0.0225	TAAACAATAAAGAAAAAGAAG
	1262	1282	-	12	3.64e-05	0.0225	TAAACAATAAAGAAAAAGAAG
	1065	1085	+	12.0159	3.78e-05	0.0357	TCAAAAGACTAAAAGTAAACA
	1067	1085	+	12.0952	3.62e-05	0.0572	AAAAGACTAAAAGTAAACA
	1113	1133	+	12.0952	3.71e-05	0.0277	ATGACGAATAAAAAGTTAAAG
	1113	1133	+	12.1429	3.41e-05	0.0357	ATGACGAATAAAAAGTTAAAG
	1090	1110	-	12.1746	3.16e-05	0.0396	TTTTTGGCTTTTTAACTTTTT
	1068	1088	+	12.254	2.89e-05	0.0225	AAAGACTAAAAGTAAACATAG
	1068	1088	+	12.254	2.89e-05	0.0225	AAAGACTAAAAGTAAACATAG
	1000	1020	-	12.4127	2.81e-05	0.0262	ATAAAATGAAAAAAGTTAAGT
	1026	1046	-	12.4444	2.64e-05	0.0357	GAAAAAATAAAAAAGAAAAAC
	1089	1102	+	12.8095	1.64e-05	0.0625	AAAAAAGTTAAAAA
	1256	1276	-	12.8889	1.55e-05	0.0225	ATAAAGAAAAAGAAGGGAACA
	1256	1276	-	12.8889	1.55e-05	0.0225	ATAAAGAAAAAGAAGGGAACA
	1089	1109	+	12.9524	1.7e-05	0.0212	AAAAAAGTTAAAAAGCCAAAA
	1081	1101	+	13.127	1.44e-05	0.0357	AAACATAGAAAAAAGTTAAAA
	1026	1046	-	13.3968	1.09e-05	0.0204	GAAAAAATAAAAAAGAAAAAC
	1036	1056	+	13.5312	1.1e-05	0.00793	TTTATTTTTTCCCCTTATTTT
	1256	1276	+	13.5714	7.85e-06	0.0147	TGTTCCCTTCTTTTTCTTTAT
	1081	1101	+	13.7619	7.43e-06	0.0204	AAACATAGAAAAAAGTTAAAA
	1261	1281	+	14.375	5.16e-06	0.00466	CCTTCTTTTTCTTTATTGTTT
	1002	1022	+	14.6094	4.12e-06	0.00466	TTAACTTTTTTCATTTTATTT
	803	823	+	15.0159	1.33e-06	0.00501	TTTCTTCTCTGTTTTCTTTTT
	1087	1107	-	15.5625	1.55e-06	0.00281	TTGGCTTTTTAACTTTTTTCT
	1028	1048	+	16.5938	4.66e-07	0.00168	TTTTCTTTTTTATTTTTTCCC
E2F/DP	108	128	+	3.08955	2.31e-05	0.0913	AAAATATATTTCCCTCCTAAC
ERF	1584	1611	-	0.047619	9.47e-05	0.0928	TTTTCTTCTCCTCCTCCACCACCCAGAA
	1578	1605	-	0.698413	8.09e-05	0.0928	TCTCCTCCTCCACCACCCAGAAAGCACA
	1581	1608	-	2.5873	5.02e-05	0.0928	TCTTCTCCTCCTCCACCACCCAGAAAGC
	1644	1658	+	3.57143	8.01e-05	0.0634	GTTGTGGCAGTGGTG
	1595	1615	-	3.57353	6.66e-05	0.026	TCAATTTTCTTCTCCTCCTCC
	1658	1678	+	4.10294	5.46e-05	0.0237	GGCAGGACCATGGCCAGCACC
	1650	1664	-	4.30159	7.86e-05	0.311	TCCTGCCACCACTGC
	1653	1669	+	4.31746	5.9e-05	0.0582	GTGGTGGCAGGACCATG
	1726	1745	-	5.01587	8.72e-05	0.0688	TAGTAGGAGCCCTCACCATC
	1592	1611	-	5.07937	8.57e-05	0.0688	TTTTCTTCTCCTCCTCCACC
	1635	1662	-	5.11111	2.51e-05	0.0928	CTGCCACCACTGCCACAACCAATGCAAC
	1582	1602	+	5.30159	8.74e-05	0.172	CTTTCTGGGTGGTGGAGGAGG
	1647	1661	-	5.5873	8.11e-05	0.107	TGCCACCACTGCCAC
	1645	1659	-	5.96825	5.55e-05	0.11	CCACCACTGCCACAA
	1645	1665	+	5.98413	6.97e-05	0.172	TTGTGGCAGTGGTGGCAGGAC
	1649	1668	-	6.01587	6.64e-05	0.0688	ATGGTCCTGCCACCACTGCC
	1593	1607	+	6.07937	3.97e-05	0.0393	GTGGAGGAGGAGAAG
	1648	1662	-	6.12698	9.92e-05	0.0561	CTGCCACCACTGCCA
	1594	1608	-	6.15873	8.65e-05	0.0856	TCTTCTCCTCCTCCA
	1640	1660	-	6.5	2.14e-05	0.0105	GCCACCACTGCCACAACCAAT
	1601	1621	-	6.77941	1.92e-05	0.0105	TCCTCCTCAATTTTCTTCTCC
	1644	1660	+	6.93651	2.67e-05	0.0352	GTTGTGGCAGTGGTGGC
	1647	1663	+	6.98413	2.63e-05	0.0352	GTGGCAGTGGTGGCAGG
	1645	1659	+	7	7.09e-05	0.141	TTGTGGCAGTGGTGG
	1651	1665	-	7.19048	6.53e-05	0.0431	GTCCTGCCACCACTG
	1583	1603	+	7.23529	4.77e-05	0.0234	TTTCTGGGTGGTGGAGGAGGA
	1650	1664	+	7.26984	2.79e-05	0.0367	GCAGTGGTGGCAGGA
	1592	1612	-	7.27941	1.56e-05	0.0102	ATTTTCTTCTCCTCCTCCACC
	1639	1659	-	7.31343	2.71e-05	0.0133	CCACCACTGCCACAACCAATG
	1647	1659	+	7.4127	6.16e-05	0.245	GTGGCAGTGGTGG
	1665	1679	+	7.68254	7.88e-05	0.0519	CCATGGCCAGCACCA
	1665	1679	+	7.68254	7.88e-05	0.0519	CCATGGCCAGCACCA
	1663	1684	-	7.72043	9.12e-05	0.361	GCCACTGGTGCTGGCCATGGTC
	1588	1602	-	7.7619	3.07e-05	0.11	CCTCCTCCACCACCC
	1651	1665	-	8.11111	4.19e-05	0.0554	GTCCTGCCACCACTG
	1648	1662	-	8.11111	6.35e-05	0.126	CTGCCACCACTGCCA
	1666	1685	+	8.20312	8.18e-05	0.0355	CATGGCCAGCACCAGTGGCA
	1591	1605	-	8.22222	3.84e-05	0.076	TCTCCTCCTCCACCA
	1637	1657	+	8.41176	2.94e-05	0.0165	TGCATTGGTTGTGGCAGTGGT
	1583	1603	-	8.63492	2.76e-05	0.0181	TCCTCCTCCACCACCCAGAAA
	1594	1613	-	8.71875	6.36e-05	0.031	AATTTTCTTCTCCTCCTCCA
	1648	1662	-	8.8254	5.05e-05	0.0399	CTGCCACCACTGCCA
	1648	1662	-	8.8254	5.05e-05	0.0399	CTGCCACCACTGCCA
	1643	1662	-	8.87302	2.99e-05	0.0589	CTGCCACCACTGCCACAACC
	1665	1679	+	8.95238	3.15e-05	0.025	CCATGGCCAGCACCA
	1642	1656	-	9.1746	2.87e-05	0.025	CCACTGCCACAACCA
	1642	1660	+	9.39683	2.71e-05	0.0178	TGGTTGTGGCAGTGGTGGC
	1642	1660	+	9.39683	2.71e-05	0.0178	TGGTTGTGGCAGTGGTGGC
	1636	1656	-	9.59701	1.11e-05	0.00621	CCACTGCCACAACCAATGCAA
	1580	1600	-	9.63492	1.84e-05	0.0145	TCCTCCACCACCCAGAAAGCA
	1591	1605	-	9.63492	2.29e-05	0.0454	TCTCCTCCTCCACCA
	1642	1656	-	9.69841	3.51e-05	0.0346	CCACTGCCACAACCA
	1642	1656	-	9.69841	3.51e-05	0.0346	CCACTGCCACAACCA
	1640	1660	-	9.74603	1.76e-05	0.0145	GCCACCACTGCCACAACCAAT
	1593	1607	-	9.84127	1.82e-05	0.0361	CTTCTCCTCCTCCAC
	1579	1599	-	9.85075	9.99e-06	0.00621	CCTCCACCACCCAGAAAGCAC
	1591	1605	-	9.96825	3.12e-05	0.0346	TCTCCTCCTCCACCA
	1591	1605	-	9.96825	3.12e-05	0.0346	TCTCCTCCTCCACCA
	1589	1609	+	10	1.49e-05	0.00975	GGTGGTGGAGGAGGAGAAGAA
	210	223	+	10.0635	5.55e-05	0.221	TGGGCCGGTCACTG
	1601	1621	+	10.3382	1.28e-05	0.00975	GGAGAAGAAAATTGAGGAGGA
	1591	1609	+	10.3968	1.77e-05	0.0139	TGGTGGAGGAGGAGAAGAA
	1591	1609	+	10.3968	1.77e-05	0.0139	TGGTGGAGGAGGAGAAGAA
	1594	1608	-	10.4444	1.64e-05	0.0217	TCTTCTCCTCCTCCA
	1582	1600	+	10.4603	1.72e-05	0.0139	CTTTCTGGGTGGTGGAGGA
	1582	1600	+	10.4603	1.72e-05	0.0139	CTTTCTGGGTGGTGGAGGA
	1589	1609	-	10.6349	1.21e-05	0.0145	TTCTTCTCCTCCTCCACCACC
	1646	1666	-	11.0147	3.19e-06	0.00249	GGTCCTGCCACCACTGCCACA
	210	219	-	11.0323	7.31e-05	0.145	GACCGGCCCA
	1645	1665	-	11.2388	5.57e-06	0.00437	GTCCTGCCACCACTGCCACAA
	1580	1600	+	11.4265	7.8e-06	0.00767	TGCTTTCTGGGTGGTGGAGGA
	212	226	-	11.4444	2.13e-05	0.0842	ATGCAGTGACCGGCC
	1660	1679	+	11.4688	1.55e-05	0.00863	CAGGACCATGGCCAGCACCA
	1651	1665	-	11.4921	1.6e-05	0.0317	GTCCTGCCACCACTG
	1651	1665	-	11.4921	1.6e-05	0.0317	GTCCTGCCACCACTG
	1582	1602	-	11.5821	4.8e-06	0.00437	CCTCCTCCACCACCCAGAAAG
	1586	1595	-	11.6882	4.49e-05	0.145	CACCACCCAG
	1587	1601	+	11.7302	6.14e-06	0.0121	TGGGTGGTGGAGGAG
	1590	1604	+	11.7619	6.07e-06	0.0121	GTGGTGGAGGAGGAG
	1637	1657	-	12.0294	2.02e-06	0.00197	ACCACTGCCACAACCAATGCA
	1586	1606	-	12.2063	6.03e-06	0.0119	TTCTCCTCCTCCACCACCCAG
	1643	1663	+	12.3529	5.04e-06	0.00661	GGTTGTGGCAGTGGTGGCAGG
	1588	1602	-	12.4603	7.04e-06	0.0279	CCTCCTCCACCACCC
	1639	1658	-	12.6875	7.95e-06	0.00518	CACCACTGCCACAACCAATG
	1590	1606	+	12.7619	3.29e-06	0.013	GTGGTGGAGGAGGAGAA
	1585	1604	-	13.2188	5.9e-06	0.00461	CTCCTCCTCCACCACCCAGA
	1645	1664	-	13.2656	5.75e-06	0.00461	TCCTGCCACCACTGCCACAA
	1588	1602	+	13.4127	4.67e-06	0.0185	GGGTGGTGGAGGAGG
	1652	1662	-	13.4444	5.19e-06	0.00687	CTGCCACCACT
	1645	1663	+	13.7302	3.72e-06	0.00488	TTGTGGCAGTGGTGGCAGG
	1645	1663	+	13.7302	3.72e-06	0.00488	TTGTGGCAGTGGTGGCAGG
	1643	1663	-	13.9048	2.71e-06	0.0107	CCTGCCACCACTGCCACAACC
	1590	1604	-	13.9048	3.32e-06	0.0131	CTCCTCCTCCACCAC
	1591	1605	-	14.0794	2.87e-06	0.0057	TCTCCTCCTCCACCA
	1585	1603	+	14.2222	2.9e-06	0.00488	TCTGGGTGGTGGAGGAGGA
	1585	1603	+	14.2222	2.9e-06	0.00488	TCTGGGTGGTGGAGGAGGA
	1585	1605	-	14.4925	1.26e-06	0.00165	TCTCCTCCTCCACCACCCAGA
	1588	1602	-	14.6032	5.09e-06	0.0202	CCTCCTCCACCACCC
	1649	1659	-	14.6825	2.78e-06	0.00551	CCACCACTGCC
	1588	1608	-	15.2836	8.57e-07	0.00165	TCTTCTCCTCCTCCACCACCC
	1591	1610	-	15.4531	1.6e-06	0.00208	TTTCTTCTCCTCCTCCACCA
	1642	1662	-	15.4627	7.84e-07	0.00165	CTGCCACCACTGCCACAACCA
	1586	1606	-	15.6618	3.61e-07	0.00047	TTCTCCTCCTCCACCACCCAG
	1586	1606	+	16.0147	7.81e-07	0.00153	CTGGGTGGTGGAGGAGGAGAA
	1588	1602	-	16.2222	1.03e-06	0.00409	CCTCCTCCACCACCC
	1588	1602	-	17.254	5.11e-07	0.00203	CCTCCTCCACCACCC
	1589	1608	-	17.3492	7.8e-07	0.00308	TCTTCTCCTCCTCCACCACC
	1642	1661	-	17.4375	4.61e-07	0.000902	TGCCACCACTGCCACAACCA
	1588	1606	+	17.9524	3.65e-07	0.00144	GGGTGGTGGAGGAGGAGAA
	1588	1606	+	17.9524	3.65e-07	0.00144	GGGTGGTGGAGGAGGAGAA
	1589	1599	-	17.9683	4.73e-07	0.00188	CCTCCACCACC
	1640	1660	+	18.9559	1.46e-07	0.000575	ATTGGTTGTGGCAGTGGTGGC
	1588	1602	-	19.0635	2.12e-07	0.000838	CCTCCTCCACCACCC
	1588	1602	-	19.0635	2.12e-07	0.000838	CCTCCTCCACCACCC
	1643	1663	-	19.1324	6.06e-08	0.000118	CCTGCCACCACTGCCACAACC
	1589	1609	-	19.4118	5.21e-08	0.000118	TTCTTCTCCTCCTCCACCACC
	1588	1607	-	19.5781	1.11e-07	0.000432	CTTCTCCTCCTCCACCACCC
GATA	1593	1607	+	12.0746	2.1e-05	0.0277	GTGGAGGAGGAGAAG
	1647	1661	+	12.9104	1.31e-05	0.026	GTGGCAGTGGTGGCA
	1590	1604	+	15.4776	2.72e-06	0.0108	GTGGTGGAGGAGGAG
HD-ZIP	263	275	+	10.2969	9.41e-05	0.177	TCAATGATTTAAT
	707	721	+	10.6154	8.72e-05	0.323	AAACACAATGATTGA
	1799	1819	+	10.8594	7.48e-05	0.091	TAATCAATTATTAAGAACTAT
	704	724	-	10.9375	7.14e-05	0.091	CCATCAATCATTGTGTTTTCA
	391	411	-	11.3281	5.66e-05	0.091	GATCCAATTATTAAATATTTA
	1851	1861	+	11.3611	9.83e-05	0.122	TCAATAATTAT
	1851	1861	+	11.3731	8.64e-05	0.159	TCAATAATTAT
	1851	1861	+	11.5294	5.76e-05	0.0526	TCAATAATTAT
	398	408	+	11.6029	5.2e-05	0.0526	TTAATAATTGG
	711	721	-	11.6618	4.95e-05	0.0526	TCAATCATTGT
	1802	1812	-	11.7206	4.37e-05	0.0526	TTAATAATTGA
	1802	1812	-	12.2388	4.15e-05	0.152	TTAATAATTGA
	398	408	+	12.2917	4.59e-05	0.0855	TTAATAATTGG
	710	720	-	12.3485	9.19e-06	0.0343	CAATCATTGTG
	713	722	-	12.7397	2.66e-05	0.106	ATCAATCATT
	1802	1812	-	13.1806	1.81e-05	0.0674	TTAATAATTGA
	712	722	-	13.1875	9.09e-06	0.0346	ATCAATCATTG
	711	723	+	15.5625	2.67e-06	0.01	ACAATGATTGATG
LBD	1634	1654	-	5.87302	8.75e-05	0.0428	ACTGCCACAACCAATGCAACA
	1634	1654	-	5.87302	8.75e-05	0.0428	ACTGCCACAACCAATGCAACA
	1598	1618	-	6.77778	6.01e-05	0.0336	TCCTCAATTTTCTTCTCCTCC
	1598	1618	-	6.77778	6.01e-05	0.0336	TCCTCAATTTTCTTCTCCTCC
	1645	1665	-	7	7.43e-05	0.0965	GTCCTGCCACCACTGCCACAA
	1640	1660	-	7.7619	3.95e-05	0.0257	GCCACCACTGCCACAACCAAT
	1640	1660	-	7.7619	3.95e-05	0.0257	GCCACCACTGCCACAACCAAT
	1642	1662	-	8.28571	4.32e-05	0.0841	CTGCCACCACTGCCACAACCA
	1588	1604	+	8.38095	6.52e-05	0.256	GGGTGGTGGAGGAGGAG
	1601	1621	-	9.2381	2.06e-05	0.0161	TCCTCCTCAATTTTCTTCTCC
	1601	1621	-	9.2381	2.06e-05	0.0161	TCCTCCTCAATTTTCTTCTCC
	1592	1612	-	9.39683	1.92e-05	0.0161	ATTTTCTTCTCCTCCTCCACC
	1592	1612	-	9.39683	1.92e-05	0.0161	ATTTTCTTCTCCTCCTCCACC
	1586	1606	-	11.1905	8.32e-06	0.0108	TTCTCCTCCTCCACCACCCAG
	1586	1606	-	11.1905	8.32e-06	0.0108	TTCTCCTCCTCCACCACCCAG
	1588	1608	-	13.0794	4.6e-06	0.0179	TCTTCTCCTCCTCCACCACCC
	1643	1663	-	13.4444	2.75e-06	0.00537	CCTGCCACCACTGCCACAACC
	1643	1663	-	13.4444	2.75e-06	0.00537	CCTGCCACCACTGCCACAACC
	1589	1609	-	15.2698	1.06e-06	0.00415	TTCTTCTCCTCCTCCACCACC
	1589	1609	-	15.2698	1.06e-06	0.00415	TTCTTCTCCTCCTCCACCACC
MIKC_MADS	960	978	+	8.92063	8.74e-05	0.335	ATTTCTGTATTTGGTCTTT
	961	975	+	9.80952	8.01e-05	0.311	TTTCTGTATTTGGTC
	1081	1101	-	10.5362	8.98e-05	0.0251	TTTTAACTTTTTTCTATGTTT
	1600	1620	-	11.029	6.92e-05	0.0209	CCTCCTCAATTTTCTTCTCCT
	870	890	-	11.4058	5.61e-05	0.0185	TTTTGCTGAGTGCCTTTTCTT
	961	973	-	11.6269	4.93e-05	0.192	CCAAATACAGAAA
	1015	1035	+	11.913	4.18e-05	0.0152	TTTTATTTTTAGTTTTTCTTT
	1296	1316	+	12.1884	3.53e-05	0.0142	TTTTGCCATCCTTTTCCCTTG
	959	973	+	12.5079	1.89e-05	0.0709	AATTTCTGTATTTGG
	1031	1051	+	12.7826	2.41e-05	0.011	TCTTTTTTATTTTTTCCCCTT
	1597	1617	-	13.087	1.97e-05	0.0102	CCTCAATTTTCTTCTCCTCCT
	806	826	+	13.2029	1.81e-05	0.0102	CTTCTCTGTTTTCTTTTTTAA
	1258	1278	+	13.3768	1.61e-05	0.0102	TTCCCTTCTTTTTCTTTATTG
	1390	1410	+	13.4348	1.54e-05	0.0102	TGTTCCCTTCTTTTTCTTTAA
	1029	1049	+	14.3913	7.43e-06	0.00899	TTTCTTTTTTATTTTTTCCCC
	1256	1276	+	15.1014	4.05e-06	0.00736	TGTTCCCTTCTTTTTCTTTAT
	802	822	+	15.1159	4e-06	0.00736	CTTTCTTCTCTGTTTTCTTTT
MYB	1698	1718	-	9.65079	5.97e-05	0.236	GTTGCTGCACACCAATCCCAA
	1698	1718	-	9.65079	5.97e-05	0.236	GTTGCTGCACACCAATCCCAA
	1635	1653	+	9.92063	8.77e-05	0.346	GTTGCATTGGTTGTGGCAG
	1584	1602	-	10.1111	8.21e-05	0.162	CCTCCTCCACCACCCAGAA
	1586	1600	-	10.1587	8.89e-05	0.0699	TCCTCCACCACCCAG
	1649	1663	-	10.2698	8.35e-05	0.0699	CCTGCCACCACTGCC
	1637	1651	-	10.2857	8.27e-05	0.0699	GCCACAACCAATGCA
	1586	1599	-	10.5873	6.34e-05	0.0627	CCTCCACCACCCAG
	1586	1599	-	10.5873	6.34e-05	0.0628	CCTCCACCACCCAG
	1589	1603	-	10.7937	6.17e-05	0.0699	TCCTCCTCCACCACC
	1781	1790	+	11	7.2e-05	0.287	AATTAGGTGG
	1779	1791	-	11	7.58e-05	0.301	TCCACCTAATTGA
	1640	1653	-	11.0476	5.12e-05	0.0627	CTGCCACAACCAAT
	1640	1653	-	11.0476	5.12e-05	0.0628	CTGCCACAACCAAT
	1778	1792	+	11.0635	8.61e-05	0.338	ATCAATTAGGTGGAT
	1646	1660	-	11.2381	4.74e-05	0.0699	GCCACCACTGCCACA
	1781	1790	+	11.5534	5.01e-05	0.199	AATTAGGTGG
	621	635	+	11.6984	6.09e-05	0.237	TTATTAATTAGGCAG
	1635	1653	-	12.0159	3.13e-05	0.123	CTGCCACAACCAATGCAAC
	1646	1659	-	12.1746	2.86e-05	0.0565	CCACCACTGCCACA
	1646	1659	-	12.1746	2.86e-05	0.0566	CCACCACTGCCACA
	1777	1791	+	12.1746	4.16e-05	0.162	AATCAATTAGGTGGA
	1779	1792	+	12.4921	2.92e-05	0.113	TCAATTAGGTGGAT
	1990	2000	-	12.8095	1.15e-05	0.0446	TAACCGTCTAT
	1990	2000	-	12.8095	1.15e-05	0.0446	TAACCGTCTAT
	1589	1602	-	14.1111	8.73e-06	0.0345	CCTCCTCCACCACC
	1589	1602	-	14.1111	8.73e-06	0.0345	CCTCCTCCACCACC
	1586	1596	+	14.4444	5.09e-06	0.02	CTGGGTGGTGG
	1587	1607	-	19.6508	4.44e-08	0.000175	CTTCTCCTCCTCCACCACCCA
	1587	1607	-	19.6508	4.44e-08	0.000175	CTTCTCCTCCTCCACCACCCA
	424	435	-	11.2698	9.89e-05	0.377	TGATATTTTTAG
NAC	754	772	-	5.11111	7.24e-05	0.144	TTAATTCTTACACGCCAAG
	754	770	+	5.65079	7.79e-05	0.154	CTTGGCGTGTAAGAATT
	753	769	-	5.96825	7.88e-05	0.156	ATTCTTACACGCCAAGG
	749	769	-	6.68254	8.15e-05	0.158	ATTCTTACACGCCAAGGAAGC
	751	771	+	7.96825	5.44e-05	0.158	TTCCTTGGCGTGTAAGAATTA
	751	770	-	7.98611	9.62e-05	0.191	AATTCTTACACGCCAAGGAA
	751	769	-	8.1746	6.9e-05	0.273	ATTCTTACACGCCAAGGAA
	752	768	+	9.20635	8.29e-05	0.164	TCCTTGGCGTGTAAGAA
	997	1005	-	9.28155	8.97e-05	0.339	TTAAGTAAC
	751	766	-	9.38095	8.21e-05	0.326	CTTACACGCCAAGGAA
	751	769	+	9.61905	6.96e-05	0.27	TTCCTTGGCGTGTAAGAAT
	1308	1326	+	9.74603	8.86e-05	0.174	TTTCCCTTGCTAGCAGGGC
	754	769	+	9.77778	7.98e-05	0.158	CTTGGCGTGTAAGAAT
	1306	1324	-	10.0476	8.23e-05	0.163	CCTGCTAGCAAGGGAAAAG
	752	768	-	10.0635	5.95e-05	0.164	TTCTTACACGCCAAGGA
	752	766	+	10.3016	7.98e-05	0.317	TCCTTGGCGTGTAAG
	751	766	-	10.3651	6.4e-05	0.158	CTTACACGCCAAGGAA
	754	766	+	12.0952	4.71e-05	0.181	CTTGGCGTGTAAG
	748	766	-	12.3492	1.88e-05	0.0743	CTTACACGCCAAGGAAGCT
	750	766	-	12.7619	8.05e-06	0.0319	CTTACACGCCAAGGAAG
	751	767	+	12.7937	8.03e-06	0.0319	TTCCTTGGCGTGTAAGA
	750	769	+	13.2222	9.82e-06	0.0389	CTTCCTTGGCGTGTAAGAAT
	750	768	+	15.8889	2.5e-06	0.0098	CTTCCTTGGCGTGTAAGAA
	748	766	+	16.3651	1.63e-06	0.00646	AGCTTCCTTGGCGTGTAAG
	1312	1330	+	16.6667	1.18e-06	0.00466	CCTTGCTAGCAGGGCAATG
Nin-like	1937	1951	+	10.6119	8.44e-05	0.0558	TGTCCAGCAAGAGGT
	1491	1505	-	10.9552	7.08e-05	0.0558	GAACCAGCAAAACGA
	1708	1722	+	11.7164	4.62e-05	0.0458	TGTGCAGCAACCAAA
	1430	1444	+	11.9048	4.66e-05	0.185	AATTGCCTTTTCCCT
	1668	1682	+	12.8358	2.28e-05	0.0301	TGGCCAGCACCAGTG
	629	643	+	13.1194	1.88e-05	0.0301	TAGGCAGCAGAGCAC
	1367	1381	+	17.2836	4.44e-07	0.00176	GTAGCAGCAACTGCA
SBP	491	506	-	11.8235	5.52e-05	0.205	TGGATTGTACTCTTAT
TALE	1653	1672	-	7.5	8.51e-05	0.0789	GGCCATGGTCCTGCCACCAC
	1589	1608	-	8	7.09e-05	0.0789	TCTTCTCCTCCTCCACCACC
	1297	1316	+	9.2027	4.47e-05	0.0789	TTTGCCATCCTTTTCCCTTG
	1659	1678	-	13.6757	5.86e-06	0.0217	GGTGCTGGCCATGGTCCTGC
TCP	1658	1670	+	3.5873	9.1e-05	0.36	GGCAGGACCATGG
	1253	1265	-	3.73611	7.16e-05	0.282	GAAGGGAACACAG
	1255	1262	-	9.42718	5.72e-05	0.227	GGGAACAC
	1661	1668	+	10.6022	5.3e-05	0.21	AGGACCAT
Trihelix	506	520	+	11.2836	6.44e-05	0.248	ATTTATTTTTACCAT
	505	520	-	12.127	3.5e-05	0.134	ATGGTAAAAATAAATG
WOX	571	581	+	10.7564	7.68e-05	0.146	CCAATCAAGCA
	130	140	+	10.9487	6.92e-05	0.146	TCATTCATTTT
	714	723	-	12.0382	5.34e-05	0.106	CATCAATCAT
	1929	1938	-	12.771	2.51e-05	0.0995	CATCAATCAA
WRKY	1898	1908	-	7.2381	9.06e-05	0.359	AAGGTCAATGT
	1897	1909	+	8.49206	6.72e-05	0.267	TACATTGACCTTC
	1897	1908	+	10.3651	7.23e-05	0.286	TACATTGACCTT
	1899	1911	+	10.3651	7.98e-05	0.316	CATTGACCTTCTT
	1899	1908	-	10.6809	8.16e-05	0.325	AAGGTCAATG
	1898	1911	+	10.6984	5.57e-05	0.219	ACATTGACCTTCTT
	1898	1907	+	10.7043	7.57e-05	0.301	ACATTGACCT
	1897	1909	-	10.8889	6.08e-05	0.241	GAAGGTCAATGTA
	1897	1909	-	10.8889	6.08e-05	0.241	GAAGGTCAATGTA
	1899	1909	-	11.4127	4.55e-05	0.18	GAAGGTCAATG
	1899	1909	-	11.4603	5.88e-05	0.233	GAAGGTCAATG
	1897	1911	+	12.0159	4.76e-05	0.187	TACATTGACCTTCTT
ZF-HD	398	411	-	11.8254	5.02e-05	0.0924	GATCCAATTATTAA
	711	724	-	12.3016	3.54e-05	0.0924	CCATCAATCATTGT
